# Supplementary material for: Effect of strain-specific maternally-derived antibodies on influenza A virus infection dynamics in nursery pigs
Source: PLoS One. 2019 Jan 14;14(1):e0210700. doi: 10.1371/journal.pone.0210700 (PMC6331129; doi:10.1371/journal.pone.0210700)
Supplement: S1 Table — (XLSX) [file pone.0210700.s001.xlsx]

## Sheet: data
Pig ID	Sow IAV vaccination	Nursery farm ID	Month	Season	Cohort ID	Nursery room ID	Pen	Weeks after weanig	RT-PCR positive (ct<37.5)	RNA copies/ml	Ct value	HI titer	IAV NP ELISA S/N ratio	ELISA positive (S/N<0.6)	HI positive (HI titer>=40)	HI titer at weaning	HI positive at weaning	Time to infection in weeks	Number of positive weeks	Lowest PCR ct
276	No	1	11	fall	1a	A	9	0	1	394269536	20.8815	10	0.089	1	0	10	0	0	2	20.8815
277	No	1	11	fall	1a	A	9	0	1	25125986	25.4032	<10	0.101	1	0	<10	0	0	1	25.4032
278	No	1	11	fall	1a	A	9	0	1	102256	34.4431	<10	0.545	1	0	<10	0	0	1	34.4431
279	No	1	11	fall	1a	A	9	0	1	86295.8	34.7218	<10			0	<10	0	0	1	34.7218
280	No	1	11	fall	1a	A	9	0	1	225643952	21.7981	10			0	10	0	0	1	21.7981
281	No	1	11	fall	1a	A	9	0	1	2.996e+06	28.8959	10	0.105	1	0	10	0	0	1	28.8959
282	No	1	11	fall	1a	A	9	0	1	7320680	27.4285	10			0	10	0	0	1	27.4285
283	No	1	11	fall	1a	A	9	0	1	730203	31.2144	20	0.438	1	0	20	0	0	1	31.2144
284	No	1	11	fall	1a	A	9	0	1	363673152	21.0142	<10			0	<10	0	0	1	21.0142
285	No	1	11	fall	1a	A	9	0	1	215292	33.2203	20			0	20	0	0	1	33.2203
286	No	1	11	fall	1a	A	9	0	1	10912293	26.7729	<10	1.018	0	0	<10	0	0	1	26.7729
287	No	1	11	fall	1a	A	9	0	1	935617	30.8073	<10			0	<10	0	0	1	30.8073
288	No	1	11	fall	1a	A	9	0	1	201582	33.3284	20			0	20	0	0	1	33.3284
289	No	1	11	fall	1a	A	9	0	1	28150500	25.2165	40	0.285	1	1	40	1	0	1	25.2165
290	No	1	11	fall	1a	A	9	0	1	100368376	23.1286	<10	0.126	1	0	<10	0	0	2	23.1286
291	No	1	11	fall	1a	A	9	0	1	78091.3	34.8858	10	0.117	1	0	10	0	0	1	34.8858
292	No	1	11	fall	1a	A	9	0	1	237026880	21.7172	10			0	10	0	0	2	21.7172
294	No	1	11	fall	1a	A	9	0	1	560245760	20.3045	10	0.154	1	0	10	0	0	1	20.3045
295	No	1	11	fall	1a	A	9	0	1	9459316	27.0076	10			0	10	0	0	1	27.0076
296	No	1	11	fall	1a	A	9	0	1	23581822	25.5073	<10			0	<10	0	0	2	25.5073
297	No	1	11	fall	1a	A	9	0	1	420822112	20.7744	10	0.128	1	0	10	0	0	1	20.7744
298	No	1	11	fall	1a	A	9	0	1	88586.2	34.6787	10			0	10	0	0	1	34.6787
299	No	1	11	fall	1a	A	9	0	1	808300096	19.7024	<10	0.276	1	0	<10	0	0	1	19.7024
300	No	1	11	fall	1a	A	9	0	1	156657	33.7425	10			0	10	0	0	1	33.7425
401	No	1	11	fall	1a	A	9	0	1	92128304	23.2693	<10			0	<10	0	0	1	23.2693
402	No	1	11	fall	1a	A	9	0	1	140102	33.9259	<10	0.46	1	0	<10	0	0	1	33.9259
403	No	1	11	fall	1a	A	9	0	1	35268744	24.8462	<10			0	<10	0	0	1	24.8462
404	No	1	11	fall	1a	A	9	0	1	117949	34.2086	<10	0.212	1	0	<10	0	0	1	34.2086
276	No	1	11	fall	1a	A	9	1	1	66827.1	34.4413	10			0	10	0
277	No	1	11	fall	1a	A	9	1	0	100	45	<10			0	<10	0
278	No	1	11	fall	1a	A	9	1	0	100	45	<10			0	<10	0
279	No	1	11	fall	1a	A	9	1	0	100	45	<10			0	<10	0
280	No	1	11	fall	1a	A	9	1	0	8803.36	37.6217	10			0	10	0
281	No	1	11	fall	1a	A	9	1	0	100	45	10			0	10	0
282	No	1	11	fall	1a	A	9	1	0	100	45	10			0	10	0
283	No	1	11	fall	1a	A	9	1	0	100	45	20			0	20	0
284	No	1	11	fall	1a	A	9	1	0	100	45	<10			0	<10	0
285	No	1	11	fall	1a	A	9	1	0	100	45	20			0	20	0
286	No	1	11	fall	1a	A	9	1	0	100	45	<10			0	<10	0
287	No	1	11	fall	1a	A	9	1	0	100	45	<10			0	<10	0
288	No	1	11	fall	1a	A	9	1	0	100	45	20			0	20	0
289	No	1	11	fall	1a	A	9	1	0	100	45	40			1	40	1
290	No	1	11	fall	1a	A	9	1	1	35443.5	35.4363	<10			0	<10	0
291	No	1	11	fall	1a	A	9	1	0	100	45	10			0	10	0
292	No	1	11	fall	1a	A	9	1	0	100	45	10			0	10	0
294	No	1	11	fall	1a	A	9	1	0	100	45	10			0	10	0
295	No	1	11	fall	1a	A	9	1	0	100	45	10			0	10	0
296	No	1	11	fall	1a	A	9	1	0	100	45	<10			0	<10	0
297	No	1	11	fall	1a	A	9	1	0	100	45	10			0	10	0
298	No	1	11	fall	1a	A	9	1	0	100	45	10			0	10	0
299	No	1	11	fall	1a	A	9	1	0	100	45	<10			0	<10	0
300	No	1	11	fall	1a	A	9	1	0	100	45	10			0	10	0
401	No	1	11	fall	1a	A	9	1	0	5765.14	38.2858	<10			0	<10	0
402	No	1	11	fall	1a	A	9	1	0	100	45	<10			0	<10	0
403	No	1	11	fall	1a	A	9	1	0	100	45	<10			0	<10	0
404	No	1	11	fall	1a	A	9	1	0	100	45	<10			0	<10	0
276	No	1	11	fall	1a	A	9	2	0	100	45	10			0	10	0
277	No	1	11	fall	1a	A	9	2	0	100	45	<10			0	<10	0
278	No	1	11	fall	1a	A	9	2	0	100	45	<10			0	<10	0
279	No	1	11	fall	1a	A	9	2	0	100	45	<10			0	<10	0
280	No	1	11	fall	1a	A	9	2	0	100	45	10			0	10	0
281	No	1	11	fall	1a	A	9	2	0	100	45	10			0	10	0
282	No	1	11	fall	1a	A	9	2	0	100	45	10			0	10	0
283	No	1	11	fall	1a	A	9	2	0	100	45	20			0	20	0
284	No	1	11	fall	1a	A	9	2	0	100	45	<10			0	<10	0
285	No	1	11	fall	1a	A	9	2	0	100	45	20			0	20	0
286	No	1	11	fall	1a	A	9	2	0	100	45	<10			0	<10	0
287	No	1	11	fall	1a	A	9	2	0	100	45	<10			0	<10	0
288	No	1	11	fall	1a	A	9	2	0	100	45	20			0	20	0
289	No	1	11	fall	1a	A	9	2	0	100	45	40			1	40	1
290	No	1	11	fall	1a	A	9	2	0	100	45	<10			0	<10	0
291	No	1	11	fall	1a	A	9	2	0	100	45	10			0	10	0
292	No	1	11	fall	1a	A	9	2	0	100	45	10			0	10	0
294	No	1	11	fall	1a	A	9	2	0	100	45	10			0	10	0
295	No	1	11	fall	1a	A	9	2	0	100	45	10			0	10	0
296	No	1	11	fall	1a	A	9	2	0	100	45	<10			0	<10	0
297	No	1	11	fall	1a	A	9	2	0	100	45	10			0	10	0
298	No	1	11	fall	1a	A	9	2	0	100	45	10			0	10	0
299	No	1	11	fall	1a	A	9	2	0	100	45	<10			0	<10	0
300	No	1	11	fall	1a	A	9	2	0	100	45	10			0	10	0
401	No	1	11	fall	1a	A	9	2	0	100	45	<10			0	<10	0
402	No	1	11	fall	1a	A	9	2	0	100	45	<10			0	<10	0
403	No	1	11	fall	1a	A	9	2	0	100	45	<10			0	<10	0
404	No	1	11	fall	1a	A	9	2	0	100	45	<10			0	<10	0
276	No	1	11	fall	1a	A	9	3	0	100	45	<10	0.165	1	0	10	0
277	No	1	11	fall	1a	A	9	3	0	100	45	20	0.265	1	0	<10	0
278	No	1	11	fall	1a	A	9	3	0	100	45	10	0.986	0	0	<10	0
279	No	1	11	fall	1a	A	9	3	0	100	45	<10			0	<10	0
280	No	1	11	fall	1a	A	9	3	0	100	45	<10			0	10	0
281	No	1	11	fall	1a	A	9	3	0	100	45	<10	0.316	1	0	10	0
282	No	1	11	fall	1a	A	9	3	0	100	45	<10			0	10	0
283	No	1	11	fall	1a	A	9	3	0	100	45	10	0.82	0	0	20	0
284	No	1	11	fall	1a	A	9	3	0	100	45	<10			0	<10	0
285	No	1	11	fall	1a	A	9	3	0	100	45	10			0	20	0
286	No	1	11	fall	1a	A	9	3	0	100	45	<10	0.935	0	0	<10	0
287	No	1	11	fall	1a	A	9	3	0	1172.23	37.9394	<10			0	<10	0
288	No	1	11	fall	1a	A	9	3	0	100	45	10			0	20	0
289	No	1	11	fall	1a	A	9	3	0	100	45	10	0.511	1	0	40	1
290	No	1	11	fall	1a	A	9	3	0	100	45	<10	0.492	1	0	<10	0
291	No	1	11	fall	1a	A	9	3	0	100	45	<10	0.438	1	0	10	0
292	No	1	11	fall	1a	A	9	3	0	100	45	<10			0	10	0
294	No	1	11	fall	1a	A	9	3	0	100	45	<10	0.437	1	0	10	0
295	No	1	11	fall	1a	A	9	3	0	100	45	<10			0	10	0
296	No	1	11	fall	1a	A	9	3	1	3686.76	36.3431	<10			0	<10	0
297	No	1	11	fall	1a	A	9	3	0	100	45	<10	0.352	1	0	10	0
298	No	1	11	fall	1a	A	9	3	0	100	45	<10			0	10	0
299	No	1	11	fall	1a	A	9	3	0	100	45	<10	0.708	0	0	<10	0
300	No	1	11	fall	1a	A	9	3	0	100	45	<10			0	10	0
401	No	1	11	fall	1a	A	9	3	0	100	45	<10			0	<10	0
402	No	1	11	fall	1a	A	9	3	0	100	45	<10	0.955	0	0	<10	0
403	No	1	11	fall	1a	A	9	3	0	100	45	<10			0	<10	0
404	No	1	11	fall	1a	A	9	3	0	100	45	<10	0.477	1	0	<10	0
276	No	1	12	winter	1a	A	9	4	0	100	45	<10			0	10	0
277	No	1	12	winter	1a	A	9	4	0	100	45	20			0	<10	0
278	No	1	12	winter	1a	A	9	4	0	100	45	10			0	<10	0
279	No	1	12	winter	1a	A	9	4	0	100	45	<10			0	<10	0
280	No	1	12	winter	1a	A	9	4	0	100	45	<10			0	10	0
281	No	1	12	winter	1a	A	9	4	0	100	45	<10			0	10	0
282	No	1	12	winter	1a	A	9	4	0	100	45	<10			0	10	0
283	No	1	12	winter	1a	A	9	4	0	100	45	10			0	20	0
284	No	1	12	winter	1a	A	9	4	0	100	45	<10			0	<10	0
285	No	1	12	winter	1a	A	9	4	0	100	45	10			0	20	0
286	No	1	12	winter	1a	A	9	4	0	100	45	<10			0	<10	0
287	No	1	12	winter	1a	A	9	4	0	100	45	<10			0	<10	0
288	No	1	12	winter	1a	A	9	4	0	100	45	10			0	20	0
289	No	1	12	winter	1a	A	9	4	0	100	45	10			0	40	1
290	No	1	12	winter	1a	A	9	4	0	100	45	<10			0	<10	0
291	No	1	12	winter	1a	A	9	4	0	100	45	<10			0	10	0
292	No	1	12	winter	1a	A	9	4	0	100	45	<10			0	10	0
294	No	1	12	winter	1a	A	9	4	0	100	45	<10			0	10	0
295	No	1	12	winter	1a	A	9	4	0	100	45	<10			0	10	0
296	No	1	12	winter	1a	A	9	4	0	100	45	<10			0	<10	0
297	No	1	12	winter	1a	A	9	4	0	100	45	<10			0	10	0
298	No	1	12	winter	1a	A	9	4	0	100	45	<10			0	10	0
299	No	1	12	winter	1a	A	9	4	0	100	45	<10			0	<10	0
300	No	1	12	winter	1a	A	9	4	0	100	45	<10			0	10	0
401	No	1	12	winter	1a	A	9	4	0	100	45	<10			0	<10	0
402	No	1	12	winter	1a	A	9	4	0	100	45	<10			0	<10	0
403	No	1	12	winter	1a	A	9	4	0	100	45	<10			0	<10	0
404	No	1	12	winter	1a	A	9	4	0	100	45	<10			0	<10	0
276	No	1	12	winter	1a	A	9	5	0	100	45	<10			0	10	0
277	No	1	12	winter	1a	A	9	5	0	100	45	20			0	<10	0
278	No	1	12	winter	1a	A	9	5	0	100	45	10			0	<10	0
279	No	1	12	winter	1a	A	9	5	0	100	45	<10			0	<10	0
280	No	1	12	winter	1a	A	9	5	0	100	45	<10			0	10	0
281	No	1	12	winter	1a	A	9	5	0	100	45	<10			0	10	0
282	No	1	12	winter	1a	A	9	5	0	100	45	<10			0	10	0
283	No	1	12	winter	1a	A	9	5	0	100	45	10			0	20	0
284	No	1	12	winter	1a	A	9	5	0	100	45	<10			0	<10	0
285	No	1	12	winter	1a	A	9	5	0	100	45	10			0	20	0
286	No	1	12	winter	1a	A	9	5	0	100	45	<10			0	<10	0
287	No	1	12	winter	1a	A	9	5	0	100	45	<10			0	<10	0
288	No	1	12	winter	1a	A	9	5	0	100	45	10			0	20	0
289	No	1	12	winter	1a	A	9	5	0	100	45	10			0	40	1
290	No	1	12	winter	1a	A	9	5	0	100	45	<10			0	<10	0
291	No	1	12	winter	1a	A	9	5	0	100	45	<10			0	10	0
292	No	1	12	winter	1a	A	9	5	0	100	45	<10			0	10	0
294	No	1	12	winter	1a	A	9	5	0	100	45	<10			0	10	0
295	No	1	12	winter	1a	A	9	5	0	100	45	<10			0	10	0
296	No	1	12	winter	1a	A	9	5	0	100	45	<10			0	<10	0
297	No	1	12	winter	1a	A	9	5	0	100	45	<10			0	10	0
298	No	1	12	winter	1a	A	9	5	0	100	45	<10			0	10	0
299	No	1	12	winter	1a	A	9	5	0	100	45	<10			0	<10	0
300	No	1	12	winter	1a	A	9	5	0	100	45	<10			0	10	0
401	No	1	12	winter	1a	A	9	5	0	100	45	<10			0	<10	0
402	No	1	12	winter	1a	A	9	5	0	100	45	<10			0	<10	0
403	No	1	12	winter	1a	A	9	5	0	100	45	<10			0	<10	0
404	No	1	12	winter	1a	A	9	5	0	100	45	<10			0	<10	0
276	No	1	12	winter	1a	A	9	6	0	100	45	<10	0.494	1	0	10	0
277	No	1	12	winter	1a	A	9	6	0	100	45	20	0.462	1	0	<10	0
278	No	1	12	winter	1a	A	9	6	0	100	45	<10	1.038	0	0	<10	0
279	No	1	12	winter	1a	A	9	6	0	100	45					<10	0
280	No	1	12	winter	1a	A	9	6	0	100	45	<10			0	10	0
281	No	1	12	winter	1a	A	9	6	0	100	45	<10	0.642	0	0	10	0
282	No	1	12	winter	1a	A	9	6	0	100	45	<10			0	10	0
283	No	1	12	winter	1a	A	9	6	0	100	45	<10	0.983	0	0	20	0
284	No	1	12	winter	1a	A	9	6	0	100	45	10			0	<10	0
285	No	1	12	winter	1a	A	9	6	0	100	45	10			0	20	0
286	No	1	12	winter	1a	A	9	6	0	100	45	<10	0.799	0	0	<10	0
287	No	1	12	winter	1a	A	9	6	0	100	45	<10			0	<10	0
288	No	1	12	winter	1a	A	9	6	0	100	45	<10			0	20	0
289	No	1	12	winter	1a	A	9	6	0	100	45	<10	0.61	0	0	40	1
290	No	1	12	winter	1a	A	9	6	0	100	45	<10	0.784	0	0	<10	0
291	No	1	12	winter	1a	A	9	6	0	100	45	<10	0.703	0	0	10	0
294	No	1	12	winter	1a	A	9	6	0	100	45	<10	0.658	0	0	10	0
295	No	1	12	winter	1a	A	9	6	0	100	45	<10			0	10	0
296	No	1	12	winter	1a	A	9	6	0	100	45	<10			0	<10	0
297	No	1	12	winter	1a	A	9	6	0	100	45	<10	0.737	0	0	10	0
298	No	1	12	winter	1a	A	9	6	0	100	45	<10			0	10	0
299	No	1	12	winter	1a	A	9	6	0	100	45	<10	0.724	0	0	<10	0
300	No	1	12	winter	1a	A	9	6	0	100	45	<10			0	10	0
401	No	1	12	winter	1a	A	9	6	0	100	45	10			0	<10	0
402	No	1	12	winter	1a	A	9	6	0	100	45	<10	0.99	0	0	<10	0
403	No	1	12	winter	1a	A	9	6	0	100	45	<10			0	<10	0
404	No	1	12	winter	1a	A	9	6	0	100	45	<10	0.595	1	0	<10	0
292	No	1	12	winter	1a	A	9	6	1	6497.8	37.2798	<10			0	10	0
407	No	1	11	fall	1b	B	48	0	1	49125488	24.302	10	0.391	1	0	10	0	0	2	24.302
408	No	1	11	fall	1b	B	48	0	1	11583190	26.6749	10			0	10	0	0	1	26.6749
409	No	1	11	fall	1b	B	48	0	1	21909936	25.6281	10	0.408	1	0	10	0	0	1	25.6281
410	No	1	11	fall	1b	B	48	0	1	11114979	26.7427	<10	0.087	1	0	<10	0	0	1	26.7427
411	No	1	11	fall	1b	B	48	0	1	158124	33.7272	10			0	10	0	0	1	33.7272
412	No	1	11	fall	1b	B	48	0	1	20548522	25.7335	<10			0	<10	0	0	1	25.7335
413	No	1	11	fall	1b	B	48	0	1	73466.8	34.9861	10	0.316	1	0	10	0	0	2	34.9861
414	No	1	11	fall	1b	B	48	0	1	366206752	21.0028	<10	0.086	1	0	<10	0	0	4	21.0028
415	No	1	11	fall	1b	B	48	0	1	697080640	19.9456	<10			0	<10	0	0	2	19.9456
416	No	1	11	fall	1b	B	48	0	1	904572416	19.5176	<10	0.184	1	0	<10	0	0	1	19.5176
417	No	1	11	fall	1b	B	48	0	1	225428128	21.7996	80	0.099	1	1	80	1	0	2	21.7996
418	No	1	11	fall	1b	B	48	0	1	1.87517e+06	29.6654	10			0	10	0	0	1	29.6654
419	No	1	11	fall	1b	B	48	0	1	168307	33.6246	<10			0	<10	0	0	1	33.6246
420	No	1	11	fall	1b	B	48	0	1	124046808	22.7807	10	0.228	1	0	10	0	0	1	22.7807
421	No	1	11	fall	1b	B	48	0	1	1195952	30.4041	10			0	10	0	0	2	30.4041
422	No	1	11	fall	1b	B	48	0	1	95182168	23.2157	10	0.148	1	0	10	0	0	2	23.2157
423	No	1	11	fall	1b	B	48	0	1	1.54636e+06	29.9821	10			0	10	0	0	1	29.9821
424	No	1	11	fall	1b	B	48	0	1	524723	31.7571	<10	0.265	1	0	<10	0	0	1	31.7571
425	No	1	11	fall	1b	B	48	0	1	25777380	25.3611	10	0.085	1	0	10	0	0	1	25.3611
426	No	1	11	fall	1b	B	48	0	1	48703364	24.3162	<10			0	<10	0	0	1	24.3162
427	No	1	11	fall	1b	B	48	0	1	630174656	20.1113	10			0	10	0	0	1	20.1113
428	No	1	11	fall	1b	B	48	0	1	1.07311e+06	30.5821	<10	0.395	1	0	<10	0	0	1	30.5821
429	No	1	11	fall	1b	B	48	0	1	68413064	23.7581	<10			0	<10	0	0	1	23.7581
430	No	1	11	fall	1b	B	48	0	1	237359632	21.7149	10			0	10	0	0	1	21.7149
431	No	1	11	fall	1b	B	48	0	1	108231520	23.0047	20	0.238	1	0	20	0	0	2	23.0047
432	No	1	11	fall	1b	B	48	0	1	223814448	21.8114	<10			0	<10	0	0	1	21.8114
433	No	1	11	fall	1b	B	48	0	1	97921752	23.1691	<10	0.102	1	0	<10	0	0	1	23.1691
434	No	1	11	fall	1b	B	48	0	1	210401328	21.9129	<10			0	<10	0	0	1	21.9129
407	No	1	11	fall	1b	B	48	1	1	119590	33.5282	10			0	10	0
408	No	1	11	fall	1b	B	48	1	0	100	45	10			0	10	0
409	No	1	11	fall	1b	B	48	1	0	100	45	10			0	10	0
410	No	1	11	fall	1b	B	48	1	0	100	45	<10			0	<10	0
411	No	1	11	fall	1b	B	48	1	0	100	45	10			0	10	0
412	No	1	11	fall	1b	B	48	1	0	100	45	<10			0	<10	0
413	No	1	11	fall	1b	B	48	1	1	13815.3	36.9146	10			0	10	0
414	No	1	11	fall	1b	B	48	1	1	92780.5	33.9265	<10			0	<10	0
415	No	1	11	fall	1b	B	48	1	1	210839	32.6385	<10			0	<10	0
416	No	1	11	fall	1b	B	48	1	0	100	45	<10			0	<10	0
417	No	1	11	fall	1b	B	48	1	1	350487	31.8411	80			1	80	1
418	No	1	11	fall	1b	B	48	1	0	100	45	10			0	10	0
419	No	1	11	fall	1b	B	48	1	0	100	45	<10			0	<10	0
420	No	1	11	fall	1b	B	48	1	0	100	45	10			0	10	0
421	No	1	11	fall	1b	B	48	1	0	6194.55	38.1731	10			0	10	0
422	No	1	11	fall	1b	B	48	1	1	35533.2	35.4324	10			0	10	0
423	No	1	11	fall	1b	B	48	1	0	100	45	10			0	10	0
424	No	1	11	fall	1b	B	48	1	0	100	45	<10			0	<10	0
425	No	1	11	fall	1b	B	48	1	0	100	45	10			0	10	0
426	No	1	11	fall	1b	B	48	1	0	100	45	<10			0	<10	0
427	No	1	11	fall	1b	B	48	1	0	100	45	10			0	10	0
428	No	1	11	fall	1b	B	48	1	0	100	45	<10			0	<10	0
429	No	1	11	fall	1b	B	48	1	0	6557.25	38.0838	<10			0	<10	0
430	No	1	11	fall	1b	B	48	1	0	7061.74	37.9676	10			0	10	0
431	No	1	11	fall	1b	B	48	1	1	20070	36.3287	20			0	20	0
432	No	1	11	fall	1b	B	48	1	0	100	45	<10			0	<10	0
433	No	1	11	fall	1b	B	48	1	0	100	45	<10			0	<10	0
434	No	1	11	fall	1b	B	48	1	0	100	45	<10			0	<10	0
407	No	1	11	fall	1b	B	48	2	0	100	45	10			0	10	0
408	No	1	11	fall	1b	B	48	2	0	100	45	10			0	10	0
409	No	1	11	fall	1b	B	48	2	0	100	45	10			0	10	0
410	No	1	11	fall	1b	B	48	2	0	100	45	<10			0	<10	0
411	No	1	11	fall	1b	B	48	2	0	100	45	10			0	10	0
412	No	1	11	fall	1b	B	48	2	0	100	45	<10			0	<10	0
413	No	1	11	fall	1b	B	48	2	0	100	45	10			0	10	0
414	No	1	11	fall	1b	B	48	2	1	34786.6	33.2163	<10			0	<10	0
415	No	1	11	fall	1b	B	48	2	0	1335.65	37.7576	<10			0	<10	0
416	No	1	11	fall	1b	B	48	2	0	100	45	<10			0	<10	0
417	No	1	11	fall	1b	B	48	2	0	100	45	80			1	80	1
418	No	1	11	fall	1b	B	48	2	0	100	45	10			0	10	0
419	No	1	11	fall	1b	B	48	2	0	100	45	<10			0	<10	0
420	No	1	11	fall	1b	B	48	2	0	100	45	10			0	10	0
421	No	1	11	fall	1b	B	48	2	0	100	45	10			0	10	0
422	No	1	11	fall	1b	B	48	2	0	100	45	10			0	10	0
423	No	1	11	fall	1b	B	48	2	0	100	45	10			0	10	0
424	No	1	11	fall	1b	B	48	2	0	100	45	<10			0	<10	0
425	No	1	11	fall	1b	B	48	2	0	100	45	10			0	10	0
426	No	1	11	fall	1b	B	48	2	0	100	45	<10			0	<10	0
427	No	1	11	fall	1b	B	48	2	0	100	45	10			0	10	0
428	No	1	11	fall	1b	B	48	2	0	100	45	<10			0	<10	0
429	No	1	11	fall	1b	B	48	2	0	100	45	<10			0	<10	0
430	No	1	11	fall	1b	B	48	2	0	100	45	10			0	10	0
431	No	1	11	fall	1b	B	48	2	0	100	45	20			0	20	0
432	No	1	11	fall	1b	B	48	2	0	100	45	<10			0	<10	0
433	No	1	11	fall	1b	B	48	2	0	100	45	<10			0	<10	0
434	No	1	11	fall	1b	B	48	2	0	100	45	<10			0	<10	0
407	No	1	11	fall	1b	B	48	3	0	100	45	<10	0.609	0	0	10	0
408	No	1	11	fall	1b	B	48	3	0	100	45	<10			0	10	0
409	No	1	11	fall	1b	B	48	3	0	100	45	<10	0.85	0	0	10	0
410	No	1	11	fall	1b	B	48	3	0	100	45	<10	0.198	1	0	<10	0
411	No	1	11	fall	1b	B	48	3	0	100	45	<10			0	10	0
412	No	1	11	fall	1b	B	48	3	0	100	45	<10			0	<10	0
413	No	1	11	fall	1b	B	48	3	0	100	45	<10	0.687	0	0	10	0
414	No	1	11	fall	1b	B	48	3	1	10661.4	37.2229	<10	0.15	1	0	<10	0
415	No	1	11	fall	1b	B	48	3	0	100	45	<10			0	<10	0
416	No	1	11	fall	1b	B	48	3	0	100	45	10	0.413	1	0	<10	0
417	No	1	11	fall	1b	B	48	3	0	100	45	10	0.199	1	0	80	1
418	No	1	11	fall	1b	B	48	3	0	100	45	<10			0	10	0
419	No	1	11	fall	1b	B	48	3	0	100	45	10			0	<10	0
420	No	1	11	fall	1b	B	48	3	0	100	45	<10	0.601	0	0	10	0
421	No	1	11	fall	1b	B	48	3	1	18162.6	36.3333	<10			0	10	0
422	No	1	11	fall	1b	B	48	3	0	100	45	<10	0.34	1	0	10	0
423	No	1	11	fall	1b	B	48	3	0	100	45	<10			0	10	0
424	No	1	11	fall	1b	B	48	3	0	100	45	<10	0.381	1	0	<10	0
425	No	1	11	fall	1b	B	48	3	0	100	45	10	0.177	1	0	10	0
426	No	1	11	fall	1b	B	48	3	0	100	45	<10			0	<10	0
427	No	1	11	fall	1b	B	48	3	0	100	45	<10			0	10	0
428	No	1	11	fall	1b	B	48	3	0	100	45	10	0.661	0	0	<10	0
429	No	1	11	fall	1b	B	48	3	0	100	45	160			1	<10	0
430	No	1	11	fall	1b	B	48	3	0	100	45	<10			0	10	0
431	No	1	11	fall	1b	B	48	3	0	100	45	10	0.516	1	0	20	0
432	No	1	11	fall	1b	B	48	3	0	100	45	10			0	<10	0
433	No	1	11	fall	1b	B	48	3	0	100	45	20	0.153	1	0	<10	0
434	No	1	11	fall	1b	B	48	3	0	100	45	40			1	<10	0
407	No	1	12	winter	1b	B	48	4	0	100	45	<10			0	10	0
408	No	1	12	winter	1b	B	48	4	0	100	45	<10			0	10	0
409	No	1	12	winter	1b	B	48	4	0	100	45	<10			0	10	0
410	No	1	12	winter	1b	B	48	4	0	100	45	<10			0	<10	0
411	No	1	12	winter	1b	B	48	4	0	100	45	<10			0	10	0
412	No	1	12	winter	1b	B	48	4	0	100	45	<10			0	<10	0
413	No	1	12	winter	1b	B	48	4	0	100	45	<10			0	10	0
414	No	1	12	winter	1b	B	48	4	0	100	45	<10			0	<10	0
415	No	1	12	winter	1b	B	48	4	0	100	45	<10			0	<10	0
416	No	1	12	winter	1b	B	48	4	0	100	45	10			0	<10	0
417	No	1	12	winter	1b	B	48	4	0	100	45	10			0	80	1
418	No	1	12	winter	1b	B	48	4	0	100	45	<10			0	10	0
419	No	1	12	winter	1b	B	48	4	0	100	45	10			0	<10	0
420	No	1	12	winter	1b	B	48	4	0	100	45	<10			0	10	0
421	No	1	12	winter	1b	B	48	4	0	100	45	<10			0	10	0
422	No	1	12	winter	1b	B	48	4	0	100	45	<10			0	10	0
423	No	1	12	winter	1b	B	48	4	0	100	45	<10			0	10	0
424	No	1	12	winter	1b	B	48	4	0	100	45	<10			0	<10	0
425	No	1	12	winter	1b	B	48	4	0	100	45	10			0	10	0
426	No	1	12	winter	1b	B	48	4	0	100	45	<10			0	<10	0
427	No	1	12	winter	1b	B	48	4	0	100	45	<10			0	10	0
428	No	1	12	winter	1b	B	48	4	0	100	45	10			0	<10	0
429	No	1	12	winter	1b	B	48	4	0	100	45	160			1	<10	0
430	No	1	12	winter	1b	B	48	4	0	100	45	<10			0	10	0
431	No	1	12	winter	1b	B	48	4	0	100	45	10			0	20	0
432	No	1	12	winter	1b	B	48	4	0	100	45	10			0	<10	0
433	No	1	12	winter	1b	B	48	4	0	100	45	20			0	<10	0
434	No	1	12	winter	1b	B	48	4	0	100	45	40			1	<10	0
407	No	1	12	winter	1b	B	48	5	0	100	45	<10			0	10	0
408	No	1	12	winter	1b	B	48	5	0	100	45	<10			0	10	0
409	No	1	12	winter	1b	B	48	5	0	100	45	<10			0	10	0
410	No	1	12	winter	1b	B	48	5	0	100	45	<10			0	<10	0
411	No	1	12	winter	1b	B	48	5	0	100	45	<10			0	10	0
412	No	1	12	winter	1b	B	48	5	0	100	45	<10			0	<10	0
413	No	1	12	winter	1b	B	48	5	0	100	45	<10			0	10	0
414	No	1	12	winter	1b	B	48	5	0	100	45	<10			0	<10	0
415	No	1	12	winter	1b	B	48	5	0	100	45	<10			0	<10	0
416	No	1	12	winter	1b	B	48	5	0	100	45	10			0	<10	0
417	No	1	12	winter	1b	B	48	5	0	100	45	10			0	80	1
418	No	1	12	winter	1b	B	48	5	0	100	45	<10			0	10	0
419	No	1	12	winter	1b	B	48	5	0	100	45	10			0	<10	0
420	No	1	12	winter	1b	B	48	5	0	100	45	<10			0	10	0
421	No	1	12	winter	1b	B	48	5	0	100	45	<10			0	10	0
422	No	1	12	winter	1b	B	48	5	0	100	45	<10			0	10	0
423	No	1	12	winter	1b	B	48	5	0	100	45	<10			0	10	0
424	No	1	12	winter	1b	B	48	5	0	100	45	<10			0	<10	0
425	No	1	12	winter	1b	B	48	5	0	100	45	10			0	10	0
426	No	1	12	winter	1b	B	48	5	0	100	45	<10			0	<10	0
427	No	1	12	winter	1b	B	48	5	0	100	45	<10			0	10	0
428	No	1	12	winter	1b	B	48	5	0	100	45	10			0	<10	0
429	No	1	12	winter	1b	B	48	5	0	100	45	160			1	<10	0
430	No	1	12	winter	1b	B	48	5	0	100	45	<10			0	10	0
431	No	1	12	winter	1b	B	48	5	0	100	45	10			0	20	0
432	No	1	12	winter	1b	B	48	5	0	100	45	10			0	<10	0
433	No	1	12	winter	1b	B	48	5	0	100	45	20			0	<10	0
434	No	1	12	winter	1b	B	48	5	0	100	45	40			1	<10	0
407	No	1	12	winter	1b	B	48	6	0	100	45	<10	0.74	0	0	10	0
408	No	1	12	winter	1b	B	48	6	0	100	45	<10			0	10	0
409	No	1	12	winter	1b	B	48	6	0	100	45	<10	0.891	0	0	10	0
410	No	1	12	winter	1b	B	48	6	0	100	45	<10	0.449	1	0	<10	0
411	No	1	12	winter	1b	B	48	6	0	100	45	<10			0	10	0
412	No	1	12	winter	1b	B	48	6	0	100	45	<10			0	<10	0
413	No	1	12	winter	1b	B	48	6	0	100	45	<10	0.902	0	0	10	0
414	No	1	12	winter	1b	B	48	6	0	100	45	<10	0.417	1	0	<10	0
415	No	1	12	winter	1b	B	48	6	0	100	45	<10			0	<10	0
416	No	1	12	winter	1b	B	48	6	0	100	45	20	0.626	0	0	<10	0
417	No	1	12	winter	1b	B	48	6	0	100	45	<10	0.71	0	0	80	1
418	No	1	12	winter	1b	B	48	6	0	100	45	<10			0	10	0
419	No	1	12	winter	1b	B	48	6	0	100	45	20			0	<10	0
420	No	1	12	winter	1b	B	48	6	0	100	45	<10	0.751	0	0	10	0
421	No	1	12	winter	1b	B	48	6	0	100	45	<10			0	10	0
422	No	1	12	winter	1b	B	48	6	0	100	45	<10	0.82	0	0	10	0
423	No	1	12	winter	1b	B	48	6	0	100	45	<10			0	10	0
424	No	1	12	winter	1b	B	48	6	0	100	45	<10	0.885	0	0	<10	0
425	No	1	12	winter	1b	B	48	6	0	100	45	20	0.324	1	0	10	0
426	No	1	12	winter	1b	B	48	6	0	100	45	<10			0	<10	0
427	No	1	12	winter	1b	B	48	6	0	100	45	<10			0	10	0
428	No	1	12	winter	1b	B	48	6	0	100	45	20	0.669	0	0	<10	0
429	No	1	12	winter	1b	B	48	6	0	100	45	160			1	<10	0
430	No	1	12	winter	1b	B	48	6	0	100	45	<10			0	10	0
431	No	1	12	winter	1b	B	48	6	0	100	45	<10	0.712	0	0	20	0
432	No	1	12	winter	1b	B	48	6	0	100	45					<10	0
433	No	1	12	winter	1b	B	48	6	0	100	45	20	0.403	1	0	<10	0
434	No	1	12	winter	1b	B	48	6	0	100	45	40			1	<10	0
467	No	2	12	winter	2a	A	18	0	1	974626	29.682	<10	0.572	1	0	<10	0	0	4	22.866
468	No	2	12	winter	2a	A	18	0	1	134833	32.9854	10	0.591	1	0	10	0	0	2	32.9854
469	No	2	12	winter	2a	A	18	0	1	12039870	25.4837	10			0	10	0	0	2	19.9724
470	No	2	12	winter	2a	A	18	0	1	113201512	21.7412	10	0.474	1	0	10	0	0	3	21.7412
471	No	2	12	winter	2a	A	18	0	1	90113224	22.1222	<10	0.359	1	0	<10	0	0	4	22.1222
472	No	2	12	winter	2a	A	18	0	1	17183490	24.8896	<10			0	<10	0	0	1	24.8896
473	No	2	12	winter	2a	A	18	0	1	37924.9	35.1037	<10			0	<10	0	0	2	33.378
474	No	2	12	winter	2a	A	18	0	1	100990	33.468	<10	0.443	1	0	<10	0	0	2	33.468
475	No	2	12	winter	2a	A	18	0	1	82451416	22.2706	20			0	20	0	0	3	22.2706
476	No	2	12	winter	2a	A	18	0	0	100	45	<10			0	<10	0	7	0	45
477	No	2	12	winter	2a	A	18	0	1	367421	31.3112	<10	0.481	1	0	<10	0	0	2	30.7288
478	No	2	12	winter	2a	A	18	0	1	62158.8	34.2786	<10			0	<10	0	0	2	34.2786
479	No	2	12	winter	2a	A	18	0	1	679014016	18.7494	<10	0.127	1	0	<10	0	0	4	18.7494
480	No	2	12	winter	2a	A	18	0	1	187507	32.4346	<10			0	<10	0	0	2	32.4346
481	No	2	12	winter	2a	A	18	0	1	59414.8	34.354	20	0.077	1	0	20	0	0	2	34.354
482	No	2	12	winter	2a	A	18	0	1	150107	32.8062	10			0	10	0	0	2	32.8062
483	No	2	12	winter	2a	A	18	0	1	60356700	22.7915	10	0.116	1	0	10	0	0	2	22.7915
484	No	2	12	winter	2a	A	18	0	1	27444.8	35.6438	10			0	10	0	0	2	35.6181
485	No	2	12	winter	2a	A	18	0	1	63269.6	34.249	10	0.178	1	0	10	0	0	1	34.249
486	No	2	12	winter	2a	A	18	0	1	14990.6	36.6538	10			0	10	0	0	1	36.6538
487	No	2	12	winter	2a	A	18	0	1	2.55665e+06	28.0714	10	0.313	1	0	10	0	0	2	28.0714
488	No	2	12	winter	2a	A	18	0	1	22553.5	35.9716	10			0	10	0	0	2	33.6386
489	No	2	12	winter	2a	A	18	0	1	49875.3	34.6463	10	0.158	1	0	10	0	0	2	34.6463
490	No	2	12	winter	2a	A	18	0	1	42561.1	34.9111	10			0	10	0	0	2	34.9111
491	No	2	12	winter	2a	A	18	0	1	44540404	23.299	10	0.232	1	0	10	0	0	3	23.299
492	No	2	12	winter	2a	A	18	0	1	60090.1	34.3351	<10	0.329	1	0	<10	0	0	2	25.7658
493	No	2	12	winter	2a	A	18	0	1	1033237	29.5845	10			0	10	0	0	2	29.5845
494	No	2	12	winter	2a	A	18	0	1	328965	31.4959	<10			0	<10	0	0	2	31.4959
495	No	2	12	winter	2a	A	18	0	1	652701	30.3516	<10	0.317	1	0	<10	0	0	4	30.3516
496	No	2	12	winter	2a	A	18	0	1	118648	33.1989	10			0	10	0	0	2	23.8146
497	No	2	12	winter	2a	A	18	0	1	157691	32.7239	<10			0	<10	0	0	2	32.7239
498	No	2	12	winter	2a	A	18	0	1	52694.7	34.5544	<10	0.277	1	0	<10	0	0	3	29.4654
499	No	2	12	winter	2a	A	18	0	1	138021	32.9464	<10	0.139	1	0	<10	0	0	2	32.9464
500	No	2	12	winter	2a	A	18	0	1	9129272	25.9458	<10			0	<10	0	0	2	25.9458
467	No	2	12	winter	2a	A	18	1	1	9188.09	35.4967	<10			0	<10	0
468	No	2	12	winter	2a	A	18	1	0	100	45	10			0	10	0
469	No	2	12	winter	2a	A	18	1	0	100	45	10			0	10	0
470	No	2	12	winter	2a	A	18	1	0	100	45	10			0	10	0
471	No	2	12	winter	2a	A	18	1	1	4731.99	36.4884	<10			0	<10	0
472	No	2	12	winter	2a	A	18	1	0	100	45	<10			0	<10	0
473	No	2	12	winter	2a	A	18	1	0	2379.92	37.5155	<10			0	<10	0
474	No	2	12	winter	2a	A	18	1	0	100	45	<10			0	<10	0
475	No	2	12	winter	2a	A	18	1	0	100	45	20			0	20	0
476	No	2	12	winter	2a	A	18	1	0	100	45	<10			0	<10	0
477	No	2	12	winter	2a	A	18	1	1	223261	30.7288	<10			0	<10	0
478	No	2	12	winter	2a	A	18	1	0	100	45	<10			0	<10	0
479	No	2	12	winter	2a	A	18	1	1	4992	36.4085	<10			0	<10	0
480	No	2	12	winter	2a	A	18	1	0	100	45	<10			0	<10	0
481	No	2	12	winter	2a	A	18	1	0	100	45	20			0	20	0
482	No	2	12	winter	2a	A	18	1	0	100	45	10			0	10	0
483	No	2	12	winter	2a	A	18	1	0	100	45	10			0	10	0
484	No	2	12	winter	2a	A	18	1	0	100	45	10			0	10	0
485	No	2	12	winter	2a	A	18	1	0	100	45	10			0	10	0
486	No	2	12	winter	2a	A	18	1	0	100	45	10			0	10	0
487	No	2	12	winter	2a	A	18	1	0	100	45	10			0	10	0
488	No	2	12	winter	2a	A	18	1	0	100	45	10			0	10	0
489	No	2	12	winter	2a	A	18	1	0	100	45	10			0	10	0
490	No	2	12	winter	2a	A	18	1	0	100	45	10			0	10	0
491	No	2	12	winter	2a	A	18	1	0	100	45	10			0	10	0
492	No	2	12	winter	2a	A	18	1	0	100	45	<10			0	<10	0
493	No	2	12	winter	2a	A	18	1	0	100	45	10			0	10	0
494	No	2	12	winter	2a	A	18	1	0	100	45	<10			0	<10	0
495	No	2	12	winter	2a	A	18	1	1	2873.6	37.2338	<10			0	<10	0
496	No	2	12	winter	2a	A	18	1	0	100	45	10			0	10	0
497	No	2	12	winter	2a	A	18	1	0	100	45	<10			0	<10	0
498	No	2	12	winter	2a	A	18	1	1	519947	29.4654	<10			0	<10	0
499	No	2	12	winter	2a	A	18	1	0	100	45	<10			0	<10	0
500	No	2	12	winter	2a	A	18	1	1	7748.19	35.7515	<10			0	<10	0
467	No	2	12	winter	2a	A	18	2	0	100	45	<10			0	<10	0
468	No	2	12	winter	2a	A	18	2	0	100	45	10			0	10	0
469	No	2	12	winter	2a	A	18	2	0	100	45	10			0	10	0
470	No	2	12	winter	2a	A	18	2	0	100	45	10			0	10	0
471	No	2	12	winter	2a	A	18	2	1	8170.06	36.9173	<10			0	<10	0
472	No	2	12	winter	2a	A	18	2	0	100	45	<10			0	<10	0
473	No	2	12	winter	2a	A	18	2	0	100	45	<10			0	<10	0
474	No	2	12	winter	2a	A	18	2	0	100	45	<10			0	<10	0
475	No	2	12	winter	2a	A	18	2	0	100	45	20			0	20	0
476	No	2	12	winter	2a	A	18	2	0	100	45	<10			0	<10	0
477	No	2	12	winter	2a	A	18	2	0	100	45	<10			0	<10	0
478	No	2	12	winter	2a	A	18	2	0	100	45	<10			0	<10	0
479	No	2	12	winter	2a	A	18	2	0	100	45	<10			0	<10	0
480	No	2	12	winter	2a	A	18	2	0	100	45	<10			0	<10	0
481	No	2	12	winter	2a	A	18	2	0	100	45	20			0	20	0
482	No	2	12	winter	2a	A	18	2	0	100	45	10			0	10	0
483	No	2	12	winter	2a	A	18	2	0	100	45	10			0	10	0
484	No	2	12	winter	2a	A	18	2	0	100	45	10			0	10	0
485	No	2	12	winter	2a	A	18	2	0	100	45	10			0	10	0
486	No	2	12	winter	2a	A	18	2	0	100	45	10			0	10	0
487	No	2	12	winter	2a	A	18	2	0	100	45	10			0	10	0
488	No	2	12	winter	2a	A	18	2	0	100	45	10			0	10	0
489	No	2	12	winter	2a	A	18	2	0	100	45	10			0	10	0
490	No	2	12	winter	2a	A	18	2	0	100	45	10			0	10	0
491	No	2	12	winter	2a	A	18	2	1	3493.03	37.1206	10			0	10	0
492	No	2	12	winter	2a	A	18	2	0	100	45	<10			0	<10	0
493	No	2	12	winter	2a	A	18	2	0	100	45	10			0	10	0
494	No	2	12	winter	2a	A	18	2	0	100	45	<10			0	<10	0
495	No	2	12	winter	2a	A	18	2	0	100	45	<10			0	<10	0
496	No	2	12	winter	2a	A	18	2	0	100	45	10			0	10	0
497	No	2	12	winter	2a	A	18	2	0	100	45	<10			0	<10	0
498	No	2	12	winter	2a	A	18	2	0	100	45	<10			0	<10	0
499	No	2	12	winter	2a	A	18	2	0	100	45	<10			0	<10	0
467	No	2	12	winter	2a	A	18	3	1	3495.65	37.1195	<10	0.524	1	0	<10	0
468	No	2	12	winter	2a	A	18	3	0	100	45	20	0.695	0	0	10	0
469	No	2	12	winter	2a	A	18	3	0	100	45	<10			0	10	0
470	No	2	12	winter	2a	A	18	3	0	100	45	<10	0.843	0	0	10	0
471	No	2	12	winter	2a	A	18	3	0	100	45	<10	0.821	0	0	<10	0
472	No	2	12	winter	2a	A	18	3	0	100	45	20			0	<10	0
473	No	2	12	winter	2a	A	18	3	0	100	45	40			1	<10	0
474	No	2	12	winter	2a	A	18	3	0	100	45	80	0.89	0	1	<10	0
475	No	2	12	winter	2a	A	18	3	0	100	45	<10			0	20	0
476	No	2	12	winter	2a	A	18	3	0	100	45	<10			0	<10	0
477	No	2	12	winter	2a	A	18	3	0	100	45	<10	0.985	0	0	<10	0
478	No	2	12	winter	2a	A	18	3	0	100	45	20			0	<10	0
479	No	2	12	winter	2a	A	18	3	0	100	45	<10	0.54	1	0	<10	0
480	No	2	12	winter	2a	A	18	3	0	100	45	<10			0	<10	0
481	No	2	12	winter	2a	A	18	3	0	100	45	<10	0.096	1	0	20	0
482	No	2	12	winter	2a	A	18	3	0	100	45	<10			0	10	0
483	No	2	12	winter	2a	A	18	3	0	100	45	<10	0.457	1	0	10	0
484	No	2	12	winter	2a	A	18	3	0	100	45	20			0	10	0
485	No	2	12	winter	2a	A	18	3	0	100	45	<10	0.523	1	0	10	0
486	No	2	12	winter	2a	A	18	3	0	100	45	<10			0	10	0
487	No	2	12	winter	2a	A	18	3	0	100	45	80	0.711	0	1	10	0
488	No	2	12	winter	2a	A	18	3	0	100	45	<10			0	10	0
489	No	2	12	winter	2a	A	18	3	0	100	45	<10	0.551	1	0	10	0
490	No	2	12	winter	2a	A	18	3	0	100	45	<10			0	10	0
491	No	2	12	winter	2a	A	18	3	0	100	45	40	0.656	0	1	10	0
492	No	2	12	winter	2a	A	18	3	0	100	45	<10	0.655	0	0	<10	0
493	No	2	12	winter	2a	A	18	3	0	100	45	20			0	10	0
494	No	2	12	winter	2a	A	18	3	0	100	45	<10			0	<10	0
495	No	2	12	winter	2a	A	18	3	0	100	45	20	0.777	0	0	<10	0
496	No	2	12	winter	2a	A	18	3	0	100	45	<10			0	10	0
497	No	2	12	winter	2a	A	18	3	0	100	45	80			1	<10	0
498	No	2	12	winter	2a	A	18	3	0	100	45	<10	0.863	0	0	<10	0
499	No	2	12	winter	2a	A	18	3	0	100	45	20	0.625	0	0	<10	0
467	No	2	1	winter	2a	A	18	4	1	46088520	22.866	<10			0	<10	0
468	No	2	1	winter	2a	A	18	4	1	2834.66	36.0792	20			0	10	0
469	No	2	1	winter	2a	A	18	4	1	385313376	19.9724	<10			0	10	0
470	No	2	1	winter	2a	A	18	4	1	2.44003e+06	26.8704	<10			0	10	0
471	No	2	1	winter	2a	A	18	4	1	4433.16	35.4698	<10			0	<10	0
473	No	2	1	winter	2a	A	18	4	1	20577.3	33.378	40			1	<10	0
474	No	2	1	winter	2a	A	18	4	1	5239.25	35.2421	80			1	<10	0
475	No	2	1	winter	2a	A	18	4	1	3584.92	35.7592	<10			0	20	0
476	No	2	1	winter	2a	A	18	4	0	100	45	<10			0	<10	0
477	No	2	1	winter	2a	A	18	4	0	679	38.0265	<10			0	<10	0
478	No	2	1	winter	2a	A	18	4	1	3390.63	35.8351	20			0	<10	0
479	No	2	1	winter	2a	A	18	4	1	3093.77	35.96	<10			0	<10	0
480	No	2	1	winter	2a	A	18	4	1	7619.32	34.7318	<10			0	<10	0
481	No	2	1	winter	2a	A	18	4	1	4184.66	35.5484	<10			0	20	0
482	No	2	1	winter	2a	A	18	4	1	6068.93	35.0418	<10			0	10	0
483	No	2	1	winter	2a	A	18	4	1	5839.28	35.0944	<10			0	10	0
484	No	2	1	winter	2a	A	18	4	1	3976.16	35.6181	20			0	10	0
485	No	2	1	winter	2a	A	18	4	0	153.329	42.4856	<10			0	10	0
486	No	2	1	winter	2a	A	18	4	0	2118.65	38.4305	<10			0	10	0
487	No	2	1	winter	2a	A	18	4	1	19518.2	35.0015	80			1	10	0
488	No	2	1	winter	2a	A	18	4	1	47177.8	33.6386	<10			0	10	0
489	No	2	1	winter	2a	A	18	4	0	100	45	<10			0	10	0
490	No	2	1	winter	2a	A	18	4	1	6767.85	36.6371	<10			0	10	0
491	No	2	1	winter	2a	A	18	4	1	6207.5	36.7705	40			1	10	0
492	No	2	1	winter	2a	A	18	4	1	7724437	25.7658	<10			0	<10	0
493	No	2	1	winter	2a	A	18	4	1	20950.3	34.8921	20			0	10	0
494	No	2	1	winter	2a	A	18	4	1	39249.9	33.9227	<10			0	<10	0
495	No	2	1	winter	2a	A	18	4	1	11779.7	35.7813	20			0	<10	0
496	No	2	1	winter	2a	A	18	4	1	27328136	23.8146	<10			0	10	0
497	No	2	1	winter	2a	A	18	4	1	11333.9	35.8408	80			1	<10	0
498	No	2	1	winter	2a	A	18	4	1	263726	30.981	<10			0	<10	0
499	No	2	1	winter	2a	A	18	4	1	60039.6	33.2663	20			0	<10	0
467	No	2	1	winter	2a	A	18	5	0	100	45	<10			0	<10	0
468	No	2	1	winter	2a	A	18	5	0	100	45	20			0	10	0
469	No	2	1	winter	2a	A	18	5	0	100	45	<10			0	10	0
470	No	2	1	winter	2a	A	18	5	1	792798	30.7044	<10			0	10	0
471	No	2	1	winter	2a	A	18	5	0	100	45	<10			0	<10	0
473	No	2	1	winter	2a	A	18	5	0	100	45	40			1	<10	0
474	No	2	1	winter	2a	A	18	5	0	100	45	80			1	<10	0
475	No	2	1	winter	2a	A	18	5	1	903034	28.961	<10			0	20	0
476	No	2	1	winter	2a	A	18	5	0	100	45	<10			0	<10	0
477	No	2	1	winter	2a	A	18	5	0	100	45	<10			0	<10	0
478	No	2	1	winter	2a	A	18	5	0	100	45	20			0	<10	0
479	No	2	1	winter	2a	A	18	5	0	100	45	<10			0	<10	0
480	No	2	1	winter	2a	A	18	5	0	100	45	<10			0	<10	0
481	No	2	1	winter	2a	A	18	5	0	95.0116	42.7628	<10			0	20	0
482	No	2	1	winter	2a	A	18	5	0	100	45	<10			0	10	0
483	No	2	1	winter	2a	A	18	5	0	100	45	<10			0	10	0
484	No	2	1	winter	2a	A	18	5	0	100	45	20			0	10	0
485	No	2	1	winter	2a	A	18	5	0	100	45	<10			0	10	0
486	No	2	1	winter	2a	A	18	5	0	434.388	40.4725	<10			0	10	0
487	No	2	1	winter	2a	A	18	5	0	100	45	80			1	10	0
488	No	2	1	winter	2a	A	18	5	0	100	45	<10			0	10	0
489	No	2	1	winter	2a	A	18	5	0	100	45	<10			0	10	0
490	No	2	1	winter	2a	A	18	5	0	100	45	<10			0	10	0
491	No	2	1	winter	2a	A	18	5	0	100	45	40			1	10	0
492	No	2	1	winter	2a	A	18	5	0	100	45	<10			0	<10	0
493	No	2	1	winter	2a	A	18	5	0	100	45	20			0	10	0
494	No	2	1	winter	2a	A	18	5	0	100	45	<10			0	<10	0
495	No	2	1	winter	2a	A	18	5	1	5089.61	36.7642	20			0	<10	0
496	No	2	1	winter	2a	A	18	5	0	100	45	<10			0	10	0
497	No	2	1	winter	2a	A	18	5	0	100	45	80			1	<10	0
498	No	2	1	winter	2a	A	18	5	0	100	45	<10			0	<10	0
499	No	2	1	winter	2a	A	18	5	0	100	45	20			0	<10	0
467	No	2	1	winter	2a	A	18	6	0	100	45	10	0.21	1	0	<10	0
468	No	2	1	winter	2a	A	18	6	0	100	45	40	0.313	1	1	10	0
469	No	2	1	winter	2a	A	18	6	0	100	45	40			1	10	0
470	No	2	1	winter	2a	A	18	6	0	100	45	10	0.566	1	0	10	0
471	No	2	1	winter	2a	A	18	6	0	100	45	80	0.737	0	1	<10	0
473	No	2	1	winter	2a	A	18	6	0	100	45	80			1	<10	0
474	No	2	1	winter	2a	A	18	6	0	100	45	80	0.247	1	1	<10	0
475	No	2	1	winter	2a	A	18	6	0	100	45	<10			0	20	0
476	No	2	1	winter	2a	A	18	6	0	100	45	80			1	<10	0
477	No	2	1	winter	2a	A	18	6	0	100	45	<10	0.432	1	0	<10	0
478	No	2	1	winter	2a	A	18	6	0	100	45	40			1	<10	0
479	No	2	1	winter	2a	A	18	6	0	100	45	640>	0.1	1	1	<10	0
480	No	2	1	winter	2a	A	18	6	0	100	45	80			1	<10	0
481	No	2	1	winter	2a	A	18	6	0	100	45	<10	0.389	1	0	20	0
482	No	2	1	winter	2a	A	18	6	0	100	45	40			1	10	0
483	No	2	1	winter	2a	A	18	6	0	100	45	80	0.504	1	1	10	0
484	No	2	1	winter	2a	A	18	6	0	100	45	40			1	10	0
485	No	2	1	winter	2a	A	18	6	0	100	45	160	0.563	1	1	10	0
486	No	2	1	winter	2a	A	18	6	0	100	45	80			1	10	0
487	No	2	1	winter	2a	A	18	6	0	100	45	80	0.807	0	1	10	0
488	No	2	1	winter	2a	A	18	6	0	100	45	20			0	10	0
489	No	2	1	winter	2a	A	18	6	0	100	45	80	0.758	0	1	10	0
490	No	2	1	winter	2a	A	18	6	0	100	45	80			1	10	0
491	No	2	1	winter	2a	A	18	6	0	100	45	80	0.637	0	1	10	0
492	No	2	1	winter	2a	A	18	6	0	100	45	20	0.384	1	0	<10	0
493	No	2	1	winter	2a	A	18	6	0	100	45	160			1	10	0
494	No	2	1	winter	2a	A	18	6	0	100	45	20			0	<10	0
495	No	2	1	winter	2a	A	18	6	0	100	45	80	0.645	0	1	<10	0
496	No	2	1	winter	2a	A	18	6	0	100	45	320			1	10	0
497	No	2	1	winter	2a	A	18	6	0	100	45	40			1	<10	0
498	No	2	1	winter	2a	A	18	6	0	100	45	640>	0.46	1	1	<10	0
499	No	2	1	winter	2a	A	18	6	0	100	45	80	0.572	1	1	<10	0
467	No	2	1	winter	2a	A	18	7	0	100	45	10			0	<10	0
468	No	2	1	winter	2a	A	18	7	0	100	45	40			1	10	0
469	No	2	1	winter	2a	A	18	7	0	100	45	40			1	10	0
470	No	2	1	winter	2a	A	18	7	0	100	45	10			0	10	0
471	No	2	1	winter	2a	A	18	7	0	100	45	80			1	<10	0
473	No	2	1	winter	2a	A	18	7	0	100	45	80			1	<10	0
474	No	2	1	winter	2a	A	18	7	0	100	45	80			1	<10	0
475	No	2	1	winter	2a	A	18	7	0	100	45	<10			0	20	0
476	No	2	1	winter	2a	A	18	7	0	100	45	80			1	<10	0
477	No	2	1	winter	2a	A	18	7	0	100	45	<10			0	<10	0
478	No	2	1	winter	2a	A	18	7	0	100	45	40			1	<10	0
479	No	2	1	winter	2a	A	18	7	1	11755.9	36.2586	640>			1	<10	0
480	No	2	1	winter	2a	A	18	7	0	100	45	80			1	<10	0
481	No	2	1	winter	2a	A	18	7	0	100	45	<10			0	20	0
482	No	2	1	winter	2a	A	18	7	0	100	45	40			1	10	0
483	No	2	1	winter	2a	A	18	7	0	100	45	80			1	10	0
484	No	2	1	winter	2a	A	18	7	0	100	45	40			1	10	0
485	No	2	1	winter	2a	A	18	7	0	100	45	160			1	10	0
486	No	2	1	winter	2a	A	18	7	0	100	45	80			1	10	0
487	No	2	1	winter	2a	A	18	7	0	100	45	80			1	10	0
488	No	2	1	winter	2a	A	18	7	0	100	45	20			0	10	0
489	No	2	1	winter	2a	A	18	7	1	12405	36.1777	80			1	10	0
490	No	2	1	winter	2a	A	18	7	0	100	45	80			1	10	0
491	No	2	1	winter	2a	A	18	7	0	100	45	80			1	10	0
492	No	2	1	winter	2a	A	18	7	0	100	45	20			0	<10	0
493	No	2	1	winter	2a	A	18	7	0	100	45	160			1	10	0
494	No	2	1	winter	2a	A	18	7	0	100	45	20			0	<10	0
495	No	2	1	winter	2a	A	18	7	0	100	45	80			1	<10	0
496	No	2	1	winter	2a	A	18	7	0	100	45	320			1	10	0
497	No	2	1	winter	2a	A	18	7	0	100	45	40			1	<10	0
498	No	2	1	winter	2a	A	18	7	0	100	45	640>			1	<10	0
499	No	2	1	winter	2a	A	18	7	0	100	45	80			1	<10	0
96	No	2	12	winter	2b	B	39	0	1	104376	33.413	<10	0.345	1	0	<10	0	0	1	33.413
97	No	2	12	winter	2b	B	39	0	1	1.06199e+06	29.5387	20	0.131	1	0	20	0	0	2	29.5387
98	No	2	12	winter	2b	B	39	0	1	38322012	23.5501	<10			0	<10	0	0	1	23.5501
99	No	2	12	winter	2b	B	39	0	1	11730547	25.5271	10	0.179	1	0	10	0	0	2	25.5271
100	No	2	12	winter	2b	B	39	0	1	5.11672e+06	26.9127	<10	0.204	1	0	<10	0	0	1	26.9127
437	No	2	12	winter	2b	B	39	0	1	108685	33.3454	<10			0	<10	0	0	1	33.3454
438	No	2	12	winter	2b	B	39	0	1	106387288	21.8449	20			0	20	0	0	2	21.8449
439	No	2	12	winter	2b	B	39	0	1	1943105	28.5297	<10	0.43	1	0	<10	0	0	1	28.5297
440	No	2	12	winter	2b	B	39	0	1	1.28736e+06	28.1929	<10			0	<10	0	0	1	28.1929
441	No	2	12	winter	2b	B	39	0	1	532513824	18.9829	20	0.161	1	0	20	0	0	3	18.9829
442	No	2	12	winter	2b	B	39	0	1	280586	30.5217	10			0	10	0	0	1	30.5217
443	No	2	12	winter	2b	B	39	0	1	2.51533e+06	27.169	<10	0.297	1	0	<10	0	0	1	27.169
444	No	2	12	winter	2b	B	39	0	1	37200	33.6104	<10			0	<10	0	0	2	33.6104
445	No	2	12	winter	2b	B	39	0	1	65694.1	32.7411	<10	0.533	1	0	<10	0	0	2	31.4137
446	No	2	12	winter	2b	B	39	0	1	34495.8	33.7258	<10			0	<10	0	0	1	33.7258
447	No	2	12	winter	2b	B	39	0	1	282833	30.5095	<10	0.356	1	0	<10	0	0	1	30.5095
448	No	2	12	winter	2b	B	39	0	1	46650.1	33.2644	<10			0	<10	0	0	1	33.2644
449	No	2	12	winter	2b	B	39	0	1	318949	30.3258	<10	0.265	1	0	<10	0	0	1	30.3258
450	No	2	12	winter	2b	B	39	0	1	1.38085e+06	28.0857	10	0.227	1	0	10	0	0	1	28.0857
451	No	2	12	winter	2b	B	39	0	1	63455.6	32.7941	10			0	10	0	0	1	32.7941
452	No	2	12	winter	2b	B	39	0	1	750572	29.0176	<10			0	<10	0	0	1	29.0176
453	No	2	12	winter	2b	B	39	0	1	33414920	23.215	<10	0.233	1	0	<10	0	0	3	23.215
454	No	2	12	winter	2b	B	39	0	1	11288.3	35.4334	10			0	10	0	0	2	35.4261
455	No	2	12	winter	2b	B	39	0	1	4647381	26.2306	<10			0	<10	0	0	2	26.2306
456	No	2	12	winter	2b	B	39	0	1	104289240	21.4752	10			0	10	0	0	2	21.4752
457	No	2	12	winter	2b	B	39	0	1	1.19491e+06	28.3068	<10	0.325	1	0	<10	0	0	1	28.3068
458	No	2	12	winter	2b	B	39	0	1	10068999	25.0487	10	0.256	1	0	10	0	0	1	25.0487
459	No	2	12	winter	2b	B	39	0	1	173329568	20.6986	<10			0	<10	0	0	1	20.6986
460	No	2	12	winter	2b	B	39	0	1	340882976	19.6647	<10	0.179	1	0	<10	0	0	2	19.6647
461	No	2	12	winter	2b	B	39	0	1	21798232	23.868	<10			0	<10	0	0	2	23.868
462	No	2	12	winter	2b	B	39	0	1	58592.5	32.916	<10	0.31	1	0	<10	0	0	1	32.916
96	No	2	12	winter	2b	B	39	1	0	100	45	<10			0	<10	0
97	No	2	12	winter	2b	B	39	1	0	100	45	20			0	20	0
98	No	2	12	winter	2b	B	39	1	0	100	45	<10			0	<10	0
99	No	2	12	winter	2b	B	39	1	1	5544.76	36.2515	10			0	10	0
100	No	2	12	winter	2b	B	39	1	0	100	45	<10			0	<10	0
437	No	2	12	winter	2b	B	39	1	0	100	45	<10			0	<10	0
438	No	2	12	winter	2b	B	39	1	0	100	45	20			0	20	0
439	No	2	12	winter	2b	B	39	1	0	100	45	<10			0	<10	0
440	No	2	12	winter	2b	B	39	1	0	100	45	<10			0	<10	0
441	No	2	12	winter	2b	B	39	1	0	100	45	20			0	20	0
442	No	2	12	winter	2b	B	39	1	0	100	45	10			0	10	0
444	No	2	12	winter	2b	B	39	1	1	4839.14	36.4549	<10			0	<10	0
445	No	2	12	winter	2b	B	39	1	0	100	45	<10			0	<10	0
446	No	2	12	winter	2b	B	39	1	0	100	45	<10			0	<10	0
447	No	2	12	winter	2b	B	39	1	0	100	45	<10			0	<10	0
448	No	2	12	winter	2b	B	39	1	0	100	45	<10			0	<10	0
449	No	2	12	winter	2b	B	39	1	0	100	45	<10			0	<10	0
450	No	2	12	winter	2b	B	39	1	0	100	45	10			0	10	0
451	No	2	12	winter	2b	B	39	1	0	100	45	10			0	10	0
452	No	2	12	winter	2b	B	39	1	0	100	45	<10			0	<10	0
453	No	2	12	winter	2b	B	39	1	1	18049.4	34.4877	<10			0	<10	0
454	No	2	12	winter	2b	B	39	1	1	9633.14	35.4261	10			0	10	0
455	No	2	12	winter	2b	B	39	1	0	100	45	<10			0	<10	0
456	No	2	12	winter	2b	B	39	1	1	4558.85	36.5441	10			0	10	0
457	No	2	12	winter	2b	B	39	1	0	100	45	<10			0	<10	0
458	No	2	12	winter	2b	B	39	1	0	100	45	10			0	10	0
459	No	2	12	winter	2b	B	39	1	0	100	45	<10			0	<10	0
460	No	2	12	winter	2b	B	39	1	1	30083.8	33.7242	<10			0	<10	0
461	No	2	12	winter	2b	B	39	1	1	3654.05	36.8747	<10			0	<10	0
462	No	2	12	winter	2b	B	39	1	0	100	45	<10			0	<10	0
443	No	2	12	winter	2b	B	39	1	0	100	45	<10			0	<10	0
96	No	2	12	winter	2b	B	39	2	0	100	45	<10			0	<10	0
97	No	2	12	winter	2b	B	39	2	0	100	45	20			0	20	0
98	No	2	12	winter	2b	B	39	2	0	100	45	<10			0	<10	0
99	No	2	12	winter	2b	B	39	2	0	100	45	10			0	10	0
100	No	2	12	winter	2b	B	39	2	0	100	45	<10			0	<10	0
437	No	2	12	winter	2b	B	39	2	0	100	45	<10			0	<10	0
438	No	2	12	winter	2b	B	39	2	1	11758.5	36.341	20			0	20	0
439	No	2	12	winter	2b	B	39	2	0	100	45	<10			0	<10	0
440	No	2	12	winter	2b	B	39	2	0	100	45	<10			0	<10	0
441	No	2	12	winter	2b	B	39	2	1	6008.98	37.4035	20			0	20	0
442	No	2	12	winter	2b	B	39	2	0	100	45	10			0	10	0
443	No	2	12	winter	2b	B	39	2	0	100	45	<10			0	<10	0
444	No	2	12	winter	2b	B	39	2	0	100	45	<10			0	<10	0
445	No	2	12	winter	2b	B	39	2	0	100	45	<10			0	<10	0
446	No	2	12	winter	2b	B	39	2	0	100	45	<10			0	<10	0
447	No	2	12	winter	2b	B	39	2	0	100	45	<10			0	<10	0
448	No	2	12	winter	2b	B	39	2	0	100	45	<10			0	<10	0
449	No	2	12	winter	2b	B	39	2	0	100	45	<10			0	<10	0
450	No	2	12	winter	2b	B	39	2	0	100	45	10			0	10	0
451	No	2	12	winter	2b	B	39	2	0	100	45	10			0	10	0
452	No	2	12	winter	2b	B	39	2	0	100	45	<10			0	<10	0
453	No	2	12	winter	2b	B	39	2	0	100	45	<10			0	<10	0
454	No	2	12	winter	2b	B	39	2	0	100	45	10			0	10	0
455	No	2	12	winter	2b	B	39	2	0	100	45	<10			0	<10	0
456	No	2	12	winter	2b	B	39	2	0	100	45	10			0	10	0
457	No	2	12	winter	2b	B	39	2	0	100	45	<10			0	<10	0
458	No	2	12	winter	2b	B	39	2	0	100	45	10			0	10	0
459	No	2	12	winter	2b	B	39	2	0	100	45	<10			0	<10	0
460	No	2	12	winter	2b	B	39	2	0	100	45	<10			0	<10	0
461	No	2	12	winter	2b	B	39	2	0	100	45	<10			0	<10	0
462	No	2	12	winter	2b	B	39	2	0	100	45	<10			0	<10	0
96	No	2	12	winter	2b	B	39	3	0	100	45	<10	0.792	0	0	<10	0
97	No	2	12	winter	2b	B	39	3	0	100	45	20	0.374	1	0	20	0
98	No	2	12	winter	2b	B	39	3	0	100	45	40			1	<10	0
99	No	2	12	winter	2b	B	39	3	0	100	45	10	0.432	1	0	10	0
100	No	2	12	winter	2b	B	39	3	0	100	45	40	0.567	1	1	<10	0
437	No	2	12	winter	2b	B	39	3	0	100	45	20			0	<10	0
438	No	2	12	winter	2b	B	39	3	0	100	45	20			0	20	0
439	No	2	12	winter	2b	B	39	3	0	100	45	40	0.891	0	1	<10	0
440	No	2	12	winter	2b	B	39	3	0	100	45	<10			0	<10	0
441	No	2	12	winter	2b	B	39	3	0	100	45	20	0.396	1	0	20	0
443	No	2	12	winter	2b	B	39	3	0	100	45	20	0.706	0	0	<10	0
444	No	2	12	winter	2b	B	39	3	0	100	45	<10			0	<10	0
445	No	2	12	winter	2b	B	39	3	0	100	45	<10	0.8	0	0	<10	0
446	No	2	12	winter	2b	B	39	3	0	100	45	<10			0	<10	0
447	No	2	12	winter	2b	B	39	3	0	100	45	<10	0.82	0	0	<10	0
448	No	2	12	winter	2b	B	39	3	0	100	45	<10			0	<10	0
449	No	2	12	winter	2b	B	39	3	0	100	45	<10	0.427	1	0	<10	0
450	No	2	12	winter	2b	B	39	3	0	100	45	20	0.405	1	0	10	0
451	No	2	12	winter	2b	B	39	3	0	100	45	<10			0	10	0
452	No	2	12	winter	2b	B	39	3	0	100	45	<10			0	<10	0
453	No	2	12	winter	2b	B	39	3	1	3846.5	36.9792	40	0.895	0	1	<10	0
454	No	2	12	winter	2b	B	39	3	0	100	45	<10			0	10	0
455	No	2	12	winter	2b	B	39	3	0	100	45	<10			0	<10	0
456	No	2	12	winter	2b	B	39	3	0	100	45	40			1	10	0
457	No	2	12	winter	2b	B	39	3	0	100	45	80	0.77	0	1	<10	0
458	No	2	12	winter	2b	B	39	3	0	100	45	<10	0.961	0	0	10	0
459	No	2	12	winter	2b	B	39	3	0	100	45	<10			0	<10	0
462	No	2	12	winter	2b	B	39	3	0	100	45	20	0.659	0	0	<10	0
461	No	2	12	winter	2b	B	39	3	0	100	45	<10			0	<10	0
460	No	2	12	winter	2b	B	39	3	0	100	45	<10	0.618	0	0	<10	0
96	No	2	1	winter	2b	B	39	4	0	100	45	<10			0	<10	0
97	No	2	1	winter	2b	B	39	4	1	12388.1	35.7035	20			0	20	0
98	No	2	1	winter	2b	B	39	4	0	100	45	40			1	<10	0
99	No	2	1	winter	2b	B	39	4	0	100	45	10			0	10	0
100	No	2	1	winter	2b	B	39	4	0	100	45	40			1	<10	0
438	No	2	1	winter	2b	B	39	4	0	100	45	20			0	20	0
437	No	2	1	winter	2b	B	39	4	0	100	45	20			0	<10	0
439	No	2	1	winter	2b	B	39	4	0	100	45	40			1	<10	0
440	No	2	1	winter	2b	B	39	4	0	100	45	<10			0	<10	0
441	No	2	1	winter	2b	B	39	4	1	1.5886e+06	28.2081	20			0	20	0
443	No	2	1	winter	2b	B	39	4	0	100	45	20			0	<10	0
444	No	2	1	winter	2b	B	39	4	0	100	45	<10			0	<10	0
445	No	2	1	winter	2b	B	39	4	1	199283	31.4137	<10			0	<10	0
446	No	2	1	winter	2b	B	39	4	0	100	45	<10			0	<10	0
447	No	2	1	winter	2b	B	39	4	0	100	45	<10			0	<10	0
449	No	2	1	winter	2b	B	39	4	0	100	45	<10			0	<10	0
450	No	2	1	winter	2b	B	39	4	0	100	45	20			0	10	0
451	No	2	1	winter	2b	B	39	4	0	100	45	<10			0	10	0
453	No	2	1	winter	2b	B	39	4	0	100	45	40			1	<10	0
455	No	2	1	winter	2b	B	39	4	1	5791.26	36.8777	<10			0	<10	0
457	No	2	1	winter	2b	B	39	4	0	100	45	80			1	<10	0
458	No	2	1	winter	2b	B	39	4	0	100	45	<10			0	10	0
460	No	2	1	winter	2b	B	39	4	0	100	45	<10			0	<10	0
461	No	2	1	winter	2b	B	39	4	0	100	45	<10			0	<10	0
462	No	2	1	winter	2b	B	39	4	0	100	45	20			0	<10	0
96	No	2	1	winter	2b	B	39	5	0	100	45	<10			0	<10	0
97	No	2	1	winter	2b	B	39	5	0	100	45	20			0	20	0
98	No	2	1	winter	2b	B	39	5	0	100	45	40			1	<10	0
99	No	2	1	winter	2b	B	39	5	0	100	45	10			0	10	0
100	No	2	1	winter	2b	B	39	5	0	100	45	40			1	<10	0
437	No	2	1	winter	2b	B	39	5	0	100	45	20			0	<10	0
438	No	2	1	winter	2b	B	39	5	0	100	45	20			0	20	0
439	No	2	1	winter	2b	B	39	5	0	100	45	40			1	<10	0
440	No	2	1	winter	2b	B	39	5	0	100	45	<10			0	<10	0
441	No	2	1	winter	2b	B	39	5	0	100	45	20			0	20	0
443	No	2	1	winter	2b	B	39	5	0	100	45	20			0	<10	0
444	No	2	1	winter	2b	B	39	5	0	100	45	<10			0	<10	0
445	No	2	1	winter	2b	B	39	5	0	100	45	<10			0	<10	0
446	No	2	1	winter	2b	B	39	5	0	100	45	<10			0	<10	0
447	No	2	1	winter	2b	B	39	5	0	100	45	<10			0	<10	0
449	No	2	1	winter	2b	B	39	5	0	100	45	<10			0	<10	0
450	No	2	1	winter	2b	B	39	5	0	100	45	20			0	10	0
451	No	2	1	winter	2b	B	39	5	0	100	45	<10			0	10	0
453	No	2	1	winter	2b	B	39	5	0	100	45	40			1	<10	0
455	No	2	1	winter	2b	B	39	5	0	100	45	<10			0	<10	0
457	No	2	1	winter	2b	B	39	5	0	100	45	80			1	<10	0
458	No	2	1	winter	2b	B	39	5	0	100	45	<10			0	10	0
460	No	2	1	winter	2b	B	39	5	0	100	45	<10			0	<10	0
461	No	2	1	winter	2b	B	39	5	0	100	45	<10			0	<10	0
462	No	2	1	winter	2b	B	39	5	0	100	45	20			0	<10	0
96	No	2	1	winter	2b	B	39	6	0	100	45	40	0.488	1	1	<10	0
97	No	2	1	winter	2b	B	39	6	0	100	45	<10	0.582	1	0	20	0
98	No	2	1	winter	2b	B	39	6	0	100	45	20			0	<10	0
99	No	2	1	winter	2b	B	39	6	0	100	45	<10	0.556	1	0	10	0
100	No	2	1	winter	2b	B	39	6	0	100	45	20	0.658	0	0	<10	0
437	No	2	1	winter	2b	B	39	6	0	100	45	80			1	<10	0
438	No	2	1	winter	2b	B	39	6	0	100	45	20			0	20	0
439	No	2	1	winter	2b	B	39	6	0	100	45	20	0.8	0	0	<10	0
440	No	2	1	winter	2b	B	39	6	0	100	45	<10			0	<10	0
441	No	2	1	winter	2b	B	39	6	0	100	45	<10	0.413	1	0	20	0
443	No	2	1	winter	2b	B	39	6	0	100	45	80	0.145	1	1	<10	0
444	No	2	1	winter	2b	B	39	6	0	100	45	<10			0	<10	0
445	No	2	1	winter	2b	B	39	6	0	100	45	<10	0.749	0	0	<10	0
446	No	2	1	winter	2b	B	39	6	0	100	45	160			1	<10	0
447	No	2	1	winter	2b	B	39	6	0	100	45	40	0.664	0	1	<10	0
449	No	2	1	winter	2b	B	39	6	0	100	45	160	0.58	1	1	<10	0
450	No	2	1	winter	2b	B	39	6	0	100	45	160	0.287	1	1	10	0
451	No	2	1	winter	2b	B	39	6	0	100	45	20			0	10	0
453	No	2	1	winter	2b	B	39	6	0	100	45	20	0.652	0	0	<10	0
455	No	2	1	winter	2b	B	39	6	0	100	45	20			0	<10	0
457	No	2	1	winter	2b	B	39	6	0	100	45	40	0.733	0	1	<10	0
458	No	2	1	winter	2b	B	39	6	0	100	45	20	0.721	0	0	10	0
460	No	2	1	winter	2b	B	39	6	0	100	45	<10	0.618	0	0	<10	0
461	No	2	1	winter	2b	B	39	6	0	100	45	40			1	<10	0
462	No	2	1	winter	2b	B	39	6	0	100	45	10	0.73	0	0	<10	0
96	No	2	1	winter	2b	B	39	7	0	100	45	40			1	<10	0
97	No	2	1	winter	2b	B	39	7	0	100	45	<10			0	20	0
98	No	2	1	winter	2b	B	39	7	0	100	45	20			0	<10	0
99	No	2	1	winter	2b	B	39	7	0	100	45	<10			0	10	0
100	No	2	1	winter	2b	B	39	7	0	100	45	20			0	<10	0
437	No	2	1	winter	2b	B	39	7	0	100	45	80			1	<10	0
438	No	2	1	winter	2b	B	39	7	0	100	45	20			0	20	0
439	No	2	1	winter	2b	B	39	7	0	100	45	20			0	<10	0
440	No	2	1	winter	2b	B	39	7	0	100	45	<10			0	<10	0
441	No	2	1	winter	2b	B	39	7	0	100	45	<10			0	20	0
443	No	2	1	winter	2b	B	39	7	0	100	45	80			1	<10	0
444	No	2	1	winter	2b	B	39	7	0	100	45	<10			0	<10	0
445	No	2	1	winter	2b	B	39	7	0	100	45	<10			0	<10	0
446	No	2	1	winter	2b	B	39	7	0	100	45	160			1	<10	0
447	No	2	1	winter	2b	B	39	7	0	100	45	40			1	<10	0
449	No	2	1	winter	2b	B	39	7	0	100	45	160			1	<10	0
450	No	2	1	winter	2b	B	39	7	0	100	45	160			1	10	0
451	No	2	1	winter	2b	B	39	7	0	100	45	20			0	10	0
453	No	2	1	winter	2b	B	39	7	0	100	45	20			0	<10	0
455	No	2	1	winter	2b	B	39	7	0	100	45	20			0	<10	0
457	No	2	1	winter	2b	B	39	7	0	100	45	40			1	<10	0
458	No	2	1	winter	2b	B	39	7	0	100	45	20			0	10	0
460	No	2	1	winter	2b	B	39	7	0	100	45	<10			0	<10	0
461	No	2	1	winter	2b	B	39	7	0	100	45	40			1	<10	0
462	No	2	1	winter	2b	B	39	7	0	100	45	10			0	<10	0
1	Yes	1	1	winter	3a	A	13	0	1	2101.75	36.4868	40	0.083	1	1	40	1	0	4	26.6989
2	Yes	1	1	winter	3a	A	13	0	0	100	45	80	0.106	1	1	80	1	1	3	28.1651
3	Yes	1	1	winter	3a	A	13	0	1	4411.73	35.4764	20	0.087	1	0	20	0	0	2	28.9595
4	Yes	1	1	winter	3a	A	13	0	1	14602796	24.4322	40			1	40	1	0	3	24.4322
5	Yes	1	1	winter	3a	A	13	0	0	100	45	320	0.142	1	1	320	1	1	2	35.8758
6	Yes	1	1	winter	3a	A	13	0	0	18.1473	42.9623	320			1	320	1	1	2	29.5802
7	Yes	1	1	winter	3a	A	13	0	1	3574.98	35.763	80			1	80	1	0	3	30.9512
8	Yes	1	1	winter	3a	A	13	0	1	952002	28.1529	80	0.097	1	1	80	1	0	2	28.1529
9	Yes	1	1	winter	3a	A	13	0	0	100	45	160			1	160	1	1	2	29.2349
10	Yes	1	1	winter	3a	A	13	0	0	100	45	160	0.252	1	1	160	1	1	2	34.6178
11	Yes	1	1	winter	3a	A	13	0	0	100	45	40	0.115	1	1	40	1	1	2	22.5627
12	Yes	1	1	winter	3a	A	13	0	1	1719.41	36.7605	20			0	20	0	0	4	21.2348
13	Yes	1	1	winter	3a	A	13	0	1	5707.02	35.1256	160			1	160	1	0	2	33.8089
14	Yes	1	1	winter	3a	A	13	0	1	2.03196e+06	27.1198	<10	0.282	1	0	<10	0	0	3	27.1198
15	Yes	1	1	winter	3a	A	13	0	0	100	45	80			1	80	1	1	3	34.4118
16	Yes	1	1	winter	3a	A	13	0	0	100	45	80	0.089	1	1	80	1	1	5	25.5751
17	Yes	1	1	winter	3a	A	13	0	1	1112.87	37.3533	320	0.084	1	1	320	1	0	4	35.3078
18	Yes	1	1	winter	3a	A	13	0	1	3.23643e+06	26.4855	80			1	80	1	0	3	26.4855
19	Yes	1	1	winter	3a	A	13	0	1	2248.32	36.395	320			1	320	1	0	2	34.7982
20	Yes	1	1	winter	3a	A	13	0	0	100	45	20	0.173	1	0	20	0	1	2	18.5493
21	Yes	1	1	winter	3a	A	13	0	1	18983.2	33.4879	40			1	40	1	0	3	32.368
22	Yes	1	1	winter	3a	A	13	0	0	100	45	80	0.165	1	1	80	1	1	2	30.2094
23	Yes	1	1	winter	3a	A	13	0	0	100	45	40	0.088	1	1	40	1	1	5	24.5883
24	Yes	1	1	winter	3a	A	13	0	0	100	45	20			0	20	0	1	2	30.7109
25	Yes	1	1	winter	3a	A	13	0	1	1175.57	37.2786	40			1	40	1	0	4	24.079
26	Yes	1	1	winter	3a	A	13	0	1	348664512	20.1086	20	0.13	1	0	20	0	0	2	20.1086
27	Yes	1	1	winter	3a	A	13	0	1	28610212	23.5158	80			1	80	1	0	2	23.5158
28	Yes	1	1	winter	3a	A	13	0	1	3881.61	35.6509	40			1	40	1	0	3	33.4445
1	Yes	1	1	winter	3a	A	13	1	1	5458.15	36.9692	40			1	40	1
2	Yes	1	1	winter	3a	A	13	1	1	4780.57	37.1739	80			1	80	1
3	Yes	1	1	winter	3a	A	13	1	1	976510	28.9595	20			0	20	0
4	Yes	1	1	winter	3a	A	13	1	0	100	45	40			1	40	1
5	Yes	1	1	winter	3a	A	13	1	1	11079.9	35.8758	320			1	320	1
6	Yes	1	1	winter	3a	A	13	1	1	653284	29.5802	320			1	320	1
7	Yes	1	1	winter	3a	A	13	1	1	134108	32.0253	80			1	80	1
8	Yes	1	1	winter	3a	A	13	1	1	26336.5	34.5388	80			1	80	1
9	Yes	1	1	winter	3a	A	13	1	1	10647.8	35.9373	160			1	160	1
10	Yes	1	1	winter	3a	A	13	1	1	25023.7	34.6178	160			1	160	1
11	Yes	1	1	winter	3a	A	13	1	1	61477336	22.5627	40			1	40	1
12	Yes	1	1	winter	3a	A	13	1	1	683796	29.5098	20			0	20	0
13	Yes	1	1	winter	3a	A	13	1	1	42250.4	33.8089	160			1	160	1
14	Yes	1	1	winter	3a	A	13	1	1	18401	35.0925	<10			0	<10	0
15	Yes	1	1	winter	3a	A	13	1	1	28595.2	34.4118	80			1	80	1
16	Yes	1	1	winter	3a	A	13	1	1	72704.6	32.9707	80			1	80	1
17	Yes	1	1	winter	3a	A	13	1	1	16006.8	35.3078	320			1	320	1
18	Yes	1	1	winter	3a	A	13	1	1	12453.8	35.6953	80			1	80	1
19	Yes	1	1	winter	3a	A	13	1	1	22264.7	34.7982	320			1	320	1
20	Yes	1	1	winter	3a	A	13	1	1	826865728	18.5493	20			0	20	0
21	Yes	1	1	winter	3a	A	13	1	1	107418	32.368	40			1	40	1
22	Yes	1	1	winter	3a	A	13	1	1	43187.4	33.7751	80			1	80	1
23	Yes	1	1	winter	3a	A	13	1	1	5379.37	36.9916	40			1	40	1
24	Yes	1	1	winter	3a	A	13	1	1	314145	30.7109	20			0	20	0
25	Yes	1	1	winter	3a	A	13	1	1	3.43559e+06	27.0169	40			1	40	1
26	Yes	1	1	winter	3a	A	13	1	1	10561.1	35.9499	20			0	20	0
27	Yes	1	1	winter	3a	A	13	1	1	35880	34.0613	80			1	80	1
28	Yes	1	1	winter	3a	A	13	1	1	53496.3	33.4445	40			1	40	1
1	Yes	1	1	winter	3a	A	13	2	1	22844.3	34.5017	40			1	40	1
2	Yes	1	1	winter	3a	A	13	2	0	100	45	80			1	80	1
3	Yes	1	1	winter	3a	A	13	2	0	100	45	20			0	20	0
4	Yes	1	1	winter	3a	A	13	2	0	100	45	40			1	40	1
5	Yes	1	1	winter	3a	A	13	2	0	100	45	320			1	320	1
6	Yes	1	1	winter	3a	A	13	2	0	100	45	320			1	320	1
7	Yes	1	1	winter	3a	A	13	2	1	254202	30.9512	80			1	80	1
8	Yes	1	1	winter	3a	A	13	2	0	100	45	80			1	80	1
9	Yes	1	1	winter	3a	A	13	2	0	100	45	160			1	160	1
10	Yes	1	1	winter	3a	A	13	2	0	100	45	160			1	160	1
11	Yes	1	1	winter	3a	A	13	2	0	100	45	40			1	40	1
12	Yes	1	1	winter	3a	A	13	2	1	5521.15	36.7393	20			0	20	0
13	Yes	1	1	winter	3a	A	13	2	0	100	45	160			1	160	1
14	Yes	1	1	winter	3a	A	13	2	0	100	45	<10			0	<10	0
15	Yes	1	1	winter	3a	A	13	2	0	100	45	80			1	80	1
16	Yes	1	1	winter	3a	A	13	2	1	7.00959e+06	25.9379	80			1	80	1
17	Yes	1	1	winter	3a	A	13	2	0	100	45	320			1	320	1
18	Yes	1	1	winter	3a	A	13	2	0	100	45	80			1	80	1
19	Yes	1	1	winter	3a	A	13	2	0	100	45	320			1	320	1
20	Yes	1	1	winter	3a	A	13	2	0	100	45	20			0	20	0
21	Yes	1	1	winter	3a	A	13	2	0	100	45	40			1	40	1
22	Yes	1	1	winter	3a	A	13	2	0	100	45	80			1	80	1
23	Yes	1	1	winter	3a	A	13	2	1	344869	30.4902	40			1	40	1
24	Yes	1	1	winter	3a	A	13	2	0	100	45	20			0	20	0
25	Yes	1	1	winter	3a	A	13	2	0	100	45	40			1	40	1
26	Yes	1	1	winter	3a	A	13	2	0	100	45	20			0	20	0
27	Yes	1	1	winter	3a	A	13	2	0	100	45	80			1	80	1
28	Yes	1	1	winter	3a	A	13	2	0	100	45	40			1	40	1
1	Yes	1	1	winter	3a	A	13	3	0	100	45	<10	0.082	1	0	40	1
2	Yes	1	1	winter	3a	A	13	3	0	100	45	20	0.138	1	0	80	1
3	Yes	1	1	winter	3a	A	13	3	0	100	45	<10	0.284	1	0	20	0
4	Yes	1	1	winter	3a	A	13	3	1	1714.49	36.7476	10			0	40	1
5	Yes	1	1	winter	3a	A	13	3	0	100	45	20	0.28	1	0	320	1
6	Yes	1	1	winter	3a	A	13	3	0	100	45	80			1	320	1
7	Yes	1	1	winter	3a	A	13	3	0	100	45	20			0	80	1
8	Yes	1	1	winter	3a	A	13	3	0	100	45	<10	0.168	1	0	80	1
9	Yes	1	1	winter	3a	A	13	3	0	100	45	20			0	160	1
10	Yes	1	1	winter	3a	A	13	3	0	100	45	20	0.426	1	0	160	1
11	Yes	1	1	winter	3a	A	13	3	0	100	45	<10	0.252	1	0	40	1
12	Yes	1	1	winter	3a	A	13	3	0	100	45	<10			0	20	0
13	Yes	1	1	winter	3a	A	13	3	0	100	45	40			1	160	1
14	Yes	1	1	winter	3a	A	13	3	0	100	45	40	0.554	1	1	<10	0
15	Yes	1	1	winter	3a	A	13	3	1	1740.33	36.7274	10			0	80	1
16	Yes	1	1	winter	3a	A	13	3	1	6.81756e+06	25.5751	20	0.167	1	0	80	1
17	Yes	1	1	winter	3a	A	13	3	0	100	45	80	0.13	1	1	320	1
18	Yes	1	1	winter	3a	A	13	3	0	100	45	10			0	80	1
19	Yes	1	1	winter	3a	A	13	3	0	100	45	80			1	320	1
20	Yes	1	1	winter	3a	A	13	3	0	100	45	<10	0.32	1	0	20	0
21	Yes	1	1	winter	3a	A	13	3	0	100	45	<10			0	40	1
22	Yes	1	1	winter	3a	A	13	3	0	100	45	40	0.358	1	1	80	1
23	Yes	1	1	winter	3a	A	13	3	1	14176294	24.5883	10	0.293	1	0	40	1
24	Yes	1	1	winter	3a	A	13	3	0	100	45	<10			0	20	0
25	Yes	1	1	winter	3a	A	13	3	1	1568.33	36.8677	20			0	40	1
26	Yes	1	1	winter	3a	A	13	3	0	100	45	<10	0.442	1	0	20	0
27	Yes	1	1	winter	3a	A	13	3	0	100	45	20			0	80	1
28	Yes	1	1	winter	3a	A	13	3	0	100	45	20			0	40	1
1	Yes	1	2	winter	3a	A	13	4	1	6751784	26.6989	<10			0	40	1
2	Yes	1	2	winter	3a	A	13	4	0	100	45	20			0	80	1
3	Yes	1	2	winter	3a	A	13	4	0	100	45	<10			0	20	0
4	Yes	1	2	winter	3a	A	13	4	0	100	45	10			0	40	1
5	Yes	1	2	winter	3a	A	13	4	0	100	45	20			0	320	1
6	Yes	1	2	winter	3a	A	13	4	0	100	45	80			1	320	1
8	Yes	1	2	winter	3a	A	13	4	0	100	45	<10			0	80	1
9	Yes	1	2	winter	3a	A	13	4	0	100	45	20			0	160	1
10	Yes	1	2	winter	3a	A	13	4	1	45278.8	35.9293	20			0	160	1
11	Yes	1	2	winter	3a	A	13	4	0	100	45	<10			0	40	1
12	Yes	1	2	winter	3a	A	13	4	0	100	45	<10			0	20	0
13	Yes	1	2	winter	3a	A	13	4	0	100	45	40			1	160	1
14	Yes	1	2	winter	3a	A	13	4	0	100	45	40			1	<10	0
15	Yes	1	2	winter	3a	A	13	4	0	100	45	10			0	80	1
16	Yes	1	2	winter	3a	A	13	4	1	21929.7	37.1531	20			0	80	1
17	Yes	1	2	winter	3a	A	13	4	1	21262	37.2053	80			1	320	1
18	Yes	1	2	winter	3a	A	13	4	0	100	45	10			0	80	1
19	Yes	1	2	winter	3a	A	13	4	0	100	45	80			1	320	1
20	Yes	1	2	winter	3a	A	13	4	0	100	45	<10			0	20	0
21	Yes	1	2	winter	3a	A	13	4	0	100	45	<10			0	40	1
22	Yes	1	2	winter	3a	A	13	4	0	100	45	40			1	80	1
23	Yes	1	2	winter	3a	A	13	4	1	229881	33.1868	10			0	40	1
24	Yes	1	2	winter	3a	A	13	4	1	53137.4	35.6592	<10			0	20	0
25	Yes	1	2	winter	3a	A	13	4	0	100	45	20			0	40	1
26	Yes	1	2	winter	3a	A	13	4	0	100	45	<10			0	20	0
27	Yes	1	2	winter	3a	A	13	4	0	100	45	20			0	80	1
28	Yes	1	2	winter	3a	A	13	4	0	100	45	20			0	40	1
1	Yes	1	2	winter	3a	A	13	5	0	100	45	<10			0	40	1
2	Yes	1	2	winter	3a	A	13	5	1	1.27858e+06	29.6249	20			0	80	1
3	Yes	1	2	winter	3a	A	13	5	0	100	45	<10			0	20	0
4	Yes	1	2	winter	3a	A	13	5	1	49114	34.8575	10			0	40	1
5	Yes	1	2	winter	3a	A	13	5	1	9936.61	37.4228	20			0	320	1
6	Yes	1	2	winter	3a	A	13	5	1	11409.4	37.2009	80			1	320	1
8	Yes	1	2	winter	3a	A	13	5	0	100	45	<10			0	80	1
9	Yes	1	2	winter	3a	A	13	5	1	1630091	29.2349	20			0	160	1
10	Yes	1	2	winter	3a	A	13	5	0	100	45	20			0	160	1
11	Yes	1	2	winter	3a	A	13	5	1	11592.7	37.1753	<10			0	40	1
12	Yes	1	2	winter	3a	A	13	5	1	237910032	21.2348	<10			0	20	0
13	Yes	1	2	winter	3a	A	13	5	0	100	45	40			1	160	1
14	Yes	1	2	winter	3a	A	13	5	1	12401.5	37.0671	40			1	<10	0
15	Yes	1	2	winter	3a	A	13	5	1	25649.1	35.9004	10			0	80	1
16	Yes	1	2	winter	3a	A	13	5	1	27479.2	35.7898	20			0	80	1
17	Yes	1	2	winter	3a	A	13	5	1	20787	36.2379	80			1	320	1
18	Yes	1	2	winter	3a	A	13	5	1	14610.2	36.8039	10			0	80	1
19	Yes	1	2	winter	3a	A	13	5	0	100	45	80			1	320	1
20	Yes	1	2	winter	3a	A	13	5	1	13717.9	36.9051	<10			0	20	0
21	Yes	1	2	winter	3a	A	13	5	1	13141.8	36.974	<10			0	40	1
22	Yes	1	2	winter	3a	A	13	5	1	888368	30.2094	40			1	80	1
23	Yes	1	2	winter	3a	A	13	5	1	16463.5	36.6122	10			0	40	1
24	Yes	1	2	winter	3a	A	13	5	0	100	45	<10			0	20	0
25	Yes	1	2	winter	3a	A	13	5	1	40456472	24.079	20			0	40	1
26	Yes	1	2	winter	3a	A	13	5	0	100	45	<10			0	20	0
27	Yes	1	2	winter	3a	A	13	5	0	100	45	20			0	80	1
28	Yes	1	2	winter	3a	A	13	5	1	20548.9	36.2563	20			0	40	1
1	Yes	1	2	winter	3a	A	13	6	0	100	45	<10	0.146	1	0	40	1
2	Yes	1	2	winter	3a	A	13	6	1	5175419	28.1651	<10	0.092	1	0	80	1
3	Yes	1	2	winter	3a	A	13	6	0	100	45	40	0.475	1	1	20	0
4	Yes	1	2	winter	3a	A	13	6	0	100	45	20			0	40	1
5	Yes	1	2	winter	3a	A	13	6	0	100	45	<10	0.722	0	0	320	1
6	Yes	1	2	winter	3a	A	13	6	0	100	45	20			0	320	1
8	Yes	1	2	winter	3a	A	13	6	0	100	45	40	0.312	1	1	80	1
9	Yes	1	2	winter	3a	A	13	6	0	100	45	<10			0	160	1
10	Yes	1	2	winter	3a	A	13	6	0	100	45	<10	0.747	0	0	160	1
11	Yes	1	2	winter	3a	A	13	6	0	100	45	20	0.572	1	0	40	1
12	Yes	1	2	winter	3a	A	13	6	0	100	45	10			0	20	0
13	Yes	1	2	winter	3a	A	13	6	0	100	45	<10			0	160	1
14	Yes	1	2	winter	3a	A	13	6	0	100	45	10	0.967	0	0	<10	0
15	Yes	1	2	winter	3a	A	13	6	0	100	45	20			0	80	1
16	Yes	1	2	winter	3a	A	13	6	0	100	45	20	0.564	1	0	80	1
17	Yes	1	2	winter	3a	A	13	6	0	100	45	20	0.24	1	0	320	1
18	Yes	1	2	winter	3a	A	13	6	0	100	45	20			0	80	1
19	Yes	1	2	winter	3a	A	13	6	0	100	45	20			0	320	1
20	Yes	1	2	winter	3a	A	13	6	0	100	45	10	0.678	0	0	20	0
21	Yes	1	2	winter	3a	A	13	6	0	100	45	<10			0	40	1
22	Yes	1	2	winter	3a	A	13	6	0	100	45	10	0.128	1	0	80	1
23	Yes	1	2	winter	3a	A	13	6	0	100	45	<10	0.248	1	0	40	1
24	Yes	1	2	winter	3a	A	13	6	0	100	45	10			0	20	0
25	Yes	1	2	winter	3a	A	13	6	0	100	45	10			0	40	1
26	Yes	1	2	winter	3a	A	13	6	0	100	45	<10	0.633	0	0	20	0
27	Yes	1	2	winter	3a	A	13	6	0	100	45	<10			0	80	1
28	Yes	1	2	winter	3a	A	13	6	0	100	45	<10			0	40	1
1	Yes	1	2	winter	3a	A	13	7	0	100	45	<10			0	40	1
2	Yes	1	2	winter	3a	A	13	7	0	100	45	<10			0	80	1
3	Yes	1	2	winter	3a	A	13	7	0	100	45	40			1	20	0
4	Yes	1	2	winter	3a	A	13	7	0	100	45	20			0	40	1
5	Yes	1	2	winter	3a	A	13	7	0	100	45	<10			0	320	1
6	Yes	1	2	winter	3a	A	13	7	0	100	45	20			0	320	1
8	Yes	1	2	winter	3a	A	13	7	0	100	45	40			1	80	1
9	Yes	1	2	winter	3a	A	13	7	0	100	45	<10			0	160	1
10	Yes	1	2	winter	3a	A	13	7	0	100	45	<10			0	160	1
11	Yes	1	2	winter	3a	A	13	7	0	100	45	20			0	40	1
13	Yes	1	2	winter	3a	A	13	7	0	100	45	<10			0	160	1
14	Yes	1	2	winter	3a	A	13	7	0	100	45	10			0	<10	0
15	Yes	1	2	winter	3a	A	13	7	0	100	45	20			0	80	1
16	Yes	1	2	winter	3a	A	13	7	0	100	45	20			0	80	1
17	Yes	1	2	winter	3a	A	13	7	0	100	45	20			0	320	1
18	Yes	1	2	winter	3a	A	13	7	0	100	45	20			0	80	1
19	Yes	1	2	winter	3a	A	13	7	0	100	45	20			0	320	1
20	Yes	1	2	winter	3a	A	13	7	0	100	45	10			0	20	0
21	Yes	1	2	winter	3a	A	13	7	0	100	45	<10			0	40	1
22	Yes	1	2	winter	3a	A	13	7	0	100	45	10			0	80	1
23	Yes	1	2	winter	3a	A	13	7	0	100	45	<10			0	40	1
24	Yes	1	2	winter	3a	A	13	7	0	100	45	10			0	20	0
25	Yes	1	2	winter	3a	A	13	7	0	100	45	10			0	40	1
26	Yes	1	2	winter	3a	A	13	7	0	100	45	<10			0	20	0
27	Yes	1	2	winter	3a	A	13	7	0	100	45	<10			0	80	1
28	Yes	1	2	winter	3a	A	13	7	0	100	45	<10			0	40	1
160	Yes	1	1	winter	3b	B	35	0	0	100	45	40	0.082	1	1	40	1	1	3	35.408
490	Yes	1	1	winter	3b	B	35	0	0	100	45	40			1	40	1	6	1	20.2547
491	Yes	1	1	winter	3b	B	35	0	0	100	45	80	0.084	1	1	80	1	6	1	35.8947
492	Yes	1	1	winter	3b	B	35	0	0	100	45	40	0.084	1	1	40	1	1	2	21.3606
493	Yes	1	1	winter	3b	B	35	0	0	100	45	40			1	40	1	1	3	28.4934
494	Yes	1	1	winter	3b	B	35	0	0	100	45	40	0.079	1	1	40	1	1	3	30.6133
495	Yes	1	1	winter	3b	B	35	0	0	100	45	80			1	80	1	1	2	29.0946
496	Yes	1	1	winter	3b	B	35	0	0	100	45	160	0.091	1	1	160	1	1	2	31.7189
497	Yes	1	1	winter	3b	B	35	0	0	100	45	40			1	40	1	1	2	30.9126
499	Yes	1	1	winter	3b	B	35	0	0	100	45	40	0.091	1	1	40	1	1	2	25.7319
500	Yes	1	1	winter	3b	B	35	0	0	100	45	80	0.112	1	1	80	1	1	2	32.5885
501	Yes	1	1	winter	3b	B	35	0	1	2380.76	36.317	160			1	160	1	0	3	32.9826
502	Yes	1	1	winter	3b	B	35	0	0	100	45	320			1	320	1	1	3	24.8288
503	Yes	1	1	winter	3b	B	35	0	0	100	45	80			1	80	1	1	2	26.144
504	Yes	1	1	winter	3b	B	35	0	0	100	45	20	0.082	1	0	20	0	1	2	27.883
505	Yes	1	1	winter	3b	B	35	0	1	3615.53	35.7476	20			0	20	0	0	2	28.204
506	Yes	1	1	winter	3b	B	35	0	0	100	45	80	0.097	1	1	80	1	1	2	31.6308
507	Yes	1	1	winter	3b	B	35	0	0	100	45	80			1	80	1	1	4	22.1844
508	Yes	1	1	winter	3b	B	35	0	0	100	45	20	0.089	1	0	20	0	1	3	28.6635
509	Yes	1	1	winter	3b	B	35	0	0	100	45	80			1	80	1	5	3	30.2951
510	Yes	1	1	winter	3b	B	35	0	0	100	45	10	0.104	1	0	10	0	5	3	34.56
511	Yes	1	1	winter	3b	B	35	0	0	100	45	40			1	40	1	1	3	33.5191
512	Yes	1	1	winter	3b	B	35	0	0	100	45	320	0.088	1	1	320	1	7	1	36.8294
513	Yes	1	1	winter	3b	B	35	0	0	100	45	40	0.082	1	1	40	1	1	3	24.7034
514	Yes	1	1	winter	3b	B	35	0	0	100	45	160	0.079	1	1	160	1	1	3	28.821
515	Yes	1	1	winter	3b	B	35	0	0	100	45	40			1	40	1	6	1	36.016
498	Yes	1	1	winter	3b	B	35	0	0	100	45	160			1	160	1	1	3	21.5532
160	Yes	1	1	winter	3b	B	35	1	1	6242.23	36.7619	40			1	40	1
490	Yes	1	1	winter	3b	B	35	1	0	100	45	40			1	40	1
491	Yes	1	1	winter	3b	B	35	1	0	100	45	80			1	80	1
492	Yes	1	1	winter	3b	B	35	1	1	133902576	21.3606	40			1	40	1
493	Yes	1	1	winter	3b	B	35	1	1	61192.1	33.2369	40			1	40	1
494	Yes	1	1	winter	3b	B	35	1	1	202481	31.3891	40			1	40	1
495	Yes	1	1	winter	3b	B	35	1	1	5737.3	36.8922	80			1	80	1
496	Yes	1	1	winter	3b	B	35	1	1	12622.3	35.6746	160			1	160	1
497	Yes	1	1	winter	3b	B	35	1	1	275677	30.9126	40			1	40	1
498	Yes	1	1	winter	3b	B	35	1	1	17903.7	34.8689	160			1	160	1
499	Yes	1	1	winter	3b	B	35	1	1	7698210	25.7319	40			1	40	1
500	Yes	1	1	winter	3b	B	35	1	1	81317.2	32.5885	80			1	80	1
501	Yes	1	1	winter	3b	B	35	1	1	40421.8	33.6418	160			1	160	1
502	Yes	1	1	winter	3b	B	35	1	1	14852.7	35.1504	320			1	320	1
503	Yes	1	1	winter	3b	B	35	1	1	5856081	26.144	80			1	80	1
504	Yes	1	1	winter	3b	B	35	1	1	23020.2	34.4901	20			0	20	0
505	Yes	1	1	winter	3b	B	35	1	0	100	45	20			0	20	0
506	Yes	1	1	winter	3b	B	35	1	1	9587.6	35.81	80			1	80	1
507	Yes	1	1	winter	3b	B	35	1	1	2.99329e+06	27.1553	80			1	80	1
508	Yes	1	1	winter	3b	B	35	1	1	150988	31.656	20			0	20	0
509	Yes	1	1	winter	3b	B	35	1	0	100	45	80			1	80	1
510	Yes	1	1	winter	3b	B	35	1	0	9129.42	37.5049	10			0	10	0
511	Yes	1	1	winter	3b	B	35	1	1	15245.8	36.6968	40			1	40	1
512	Yes	1	1	winter	3b	B	35	1	0	100	45	320			1	320	1
513	Yes	1	1	winter	3b	B	35	1	1	30769242	24.7034	40			1	40	1
514	Yes	1	1	winter	3b	B	35	1	1	2256484	28.821	160			1	160	1
515	Yes	1	1	winter	3b	B	35	1	0	6150.31	38.1275	40			1	40	1
160	Yes	1	1	winter	3b	B	35	2	0	100	45	40			1	40	1
490	Yes	1	1	winter	3b	B	35	2	0	100	45	40			1	40	1
491	Yes	1	1	winter	3b	B	35	2	0	100	45	80			1	80	1
492	Yes	1	1	winter	3b	B	35	2	0	100	45	40			1	40	1
493	Yes	1	1	winter	3b	B	35	2	1	1.29245e+06	28.4934	40			1	40	1
494	Yes	1	1	winter	3b	B	35	2	1	317888	30.6133	40			1	40	1
495	Yes	1	1	winter	3b	B	35	2	0	100	45	80			1	80	1
496	Yes	1	1	winter	3b	B	35	2	0	100	45	160			1	160	1
497	Yes	1	1	winter	3b	B	35	2	0	100	45	40			1	40	1
498	Yes	1	1	winter	3b	B	35	2	0	100	45	160			1	160	1
499	Yes	1	1	winter	3b	B	35	2	0	100	45	40			1	40	1
500	Yes	1	1	winter	3b	B	35	2	0	100	45	80			1	80	1
501	Yes	1	1	winter	3b	B	35	2	0	100	45	160			1	160	1
502	Yes	1	1	winter	3b	B	35	2	0	100	45	320			1	320	1
503	Yes	1	1	winter	3b	B	35	2	0	100	45	80			1	80	1
504	Yes	1	1	winter	3b	B	35	2	0	100	45	20			0	20	0
505	Yes	1	1	winter	3b	B	35	2	0	100	45	20			0	20	0
506	Yes	1	1	winter	3b	B	35	2	0	100	45	80			1	80	1
507	Yes	1	1	winter	3b	B	35	2	0	100	45	80			1	80	1
508	Yes	1	1	winter	3b	B	35	2	0	100	45	20			0	20	0
509	Yes	1	1	winter	3b	B	35	2	0	100	45	80			1	80	1
510	Yes	1	1	winter	3b	B	35	2	0	100	45	10			0	10	0
511	Yes	1	1	winter	3b	B	35	2	0	100	45	40			1	40	1
512	Yes	1	1	winter	3b	B	35	2	0	100	45	320			1	320	1
513	Yes	1	1	winter	3b	B	35	2	1	37584.5	35.7272	40			1	40	1
514	Yes	1	1	winter	3b	B	35	2	0	100	45	160			1	160	1
515	Yes	1	1	winter	3b	B	35	2	0	100	45	40			1	40	1
160	Yes	1	1	winter	3b	B	35	3	0	100	45	20	0.074	1	0	40	1
490	Yes	1	1	winter	3b	B	35	3	0	100	45	20			0	40	1
491	Yes	1	1	winter	3b	B	35	3	0	100	45	40	0.108	1	1	80	1
492	Yes	1	1	winter	3b	B	35	3	0	100	45	20	0.114	1	0	40	1
493	Yes	1	1	winter	3b	B	35	3	0	100	45	20			0	40	1
494	Yes	1	1	winter	3b	B	35	3	0	100	45	10	0.075	1	0	40	1
495	Yes	1	1	winter	3b	B	35	3	0	100	45	40			1	80	1
496	Yes	1	1	winter	3b	B	35	3	0	226.718	39.4748	40	0.096	1	1	160	1
497	Yes	1	1	winter	3b	B	35	3	0	100	45	10			0	40	1
498	Yes	1	1	winter	3b	B	35	3	0	100	45	80			1	160	1
499	Yes	1	1	winter	3b	B	35	3	0	100	45	10	0.075	1	0	40	1
500	Yes	1	1	winter	3b	B	35	3	0	100	45	20	0.195	1	0	80	1
501	Yes	1	1	winter	3b	B	35	3	0	100	45	40			1	160	1
502	Yes	1	1	winter	3b	B	35	3	0	100	45	80			1	320	1
503	Yes	1	1	winter	3b	B	35	3	0	100	45	20			0	80	1
504	Yes	1	1	winter	3b	B	35	3	0	100	45	<10	0.083	1	0	20	0
505	Yes	1	1	winter	3b	B	35	3	0	100	45	<10			0	20	0
506	Yes	1	1	winter	3b	B	35	3	0	100	45	20	0.228	1	0	80	1
507	Yes	1	1	winter	3b	B	35	3	1	13574.5	36.0421	40			1	80	1
508	Yes	1	1	winter	3b	B	35	3	0	100	45	<10	0.243	1	0	20	0
509	Yes	1	1	winter	3b	B	35	3	0	100	45	40			1	80	1
510	Yes	1	1	winter	3b	B	35	3	0	100	45	<10	0.202	1	0	10	0
511	Yes	1	1	winter	3b	B	35	3	0	100	45	10			0	40	1
512	Yes	1	1	winter	3b	B	35	3	0	100	45	80	0.081	1	1	320	1
513	Yes	1	1	winter	3b	B	35	3	0	100	45	20	0.094	1	0	40	1
514	Yes	1	1	winter	3b	B	35	3	0	100	45	40	0.075	1	1	160	1
515	Yes	1	1	winter	3b	B	35	3	0	100	45	10			0	40	1
160	Yes	1	2	winter	3b	B	35	4	0	100	45	20			0	40	1
490	Yes	1	2	winter	3b	B	35	4	0	100	45	20			0	40	1
491	Yes	1	2	winter	3b	B	35	4	0	100	45	40			1	80	1
492	Yes	1	2	winter	3b	B	35	4	0	100	45	20			0	40	1
493	Yes	1	2	winter	3b	B	35	4	0	100	45	20			0	40	1
494	Yes	1	2	winter	3b	B	35	4	0	100	45	10			0	40	1
495	Yes	1	2	winter	3b	B	35	4	0	100	45	40			1	80	1
496	Yes	1	2	winter	3b	B	35	4	0	100	45	40			1	160	1
497	Yes	1	2	winter	3b	B	35	4	0	100	45	10			0	40	1
498	Yes	1	2	winter	3b	B	35	4	0	100	45	80			1	160	1
499	Yes	1	2	winter	3b	B	35	4	0	100	45	10			0	40	1
500	Yes	1	2	winter	3b	B	35	4	0	100	45	20			0	80	1
501	Yes	1	2	winter	3b	B	35	4	0	100	45	40			1	160	1
502	Yes	1	2	winter	3b	B	35	4	0	100	45	80			1	320	1
503	Yes	1	2	winter	3b	B	35	4	0	100	45	20			0	80	1
504	Yes	1	2	winter	3b	B	35	4	0	100	45	<10			0	20	0
505	Yes	1	2	winter	3b	B	35	4	0	100	45	<10			0	20	0
506	Yes	1	2	winter	3b	B	35	4	0	100	45	20			0	80	1
507	Yes	1	2	winter	3b	B	35	4	0	100	45	40			1	80	1
508	Yes	1	2	winter	3b	B	35	4	0	100	45	<10			0	20	0
509	Yes	1	2	winter	3b	B	35	4	0	100	45	40			1	80	1
510	Yes	1	2	winter	3b	B	35	4	0	100	45	<10			0	10	0
511	Yes	1	2	winter	3b	B	35	4	1	112576	34.392	10			0	40	1
512	Yes	1	2	winter	3b	B	35	4	0	100	45	80			1	320	1
513	Yes	1	2	winter	3b	B	35	4	0	100	45	20			0	40	1
514	Yes	1	2	winter	3b	B	35	4	0	100	45	40			1	160	1
515	Yes	1	2	winter	3b	B	35	4	0	100	45	10			0	40	1
160	Yes	1	2	winter	3b	B	35	5	1	18265.2	36.4455	20			0	40	1
490	Yes	1	2	winter	3b	B	35	5	0	100	45	20			0	40	1
491	Yes	1	2	winter	3b	B	35	5	0	100	45	40			1	80	1
492	Yes	1	2	winter	3b	B	35	5	0	100	45	20			0	40	1
493	Yes	1	2	winter	3b	B	35	5	0	100	45	20			0	40	1
494	Yes	1	2	winter	3b	B	35	5	0	100	45	10			0	40	1
495	Yes	1	2	winter	3b	B	35	5	0	100	45	40			1	80	1
496	Yes	1	2	winter	3b	B	35	5	0	100	45	40			1	160	1
497	Yes	1	2	winter	3b	B	35	5	0	100	45	10			0	40	1
498	Yes	1	2	winter	3b	B	35	5	0	100	45	80			1	160	1
499	Yes	1	2	winter	3b	B	35	5	0	100	45	10			0	40	1
500	Yes	1	2	winter	3b	B	35	5	0	100	45	20			0	80	1
501	Yes	1	2	winter	3b	B	35	5	0	100	45	40			1	160	1
502	Yes	1	2	winter	3b	B	35	5	0	100	45	80			1	320	1
503	Yes	1	2	winter	3b	B	35	5	0	100	45	20			0	80	1
504	Yes	1	2	winter	3b	B	35	5	0	100	45	<10			0	20	0
505	Yes	1	2	winter	3b	B	35	5	0	100	45	<10			0	20	0
506	Yes	1	2	winter	3b	B	35	5	0	100	45	20			0	80	1
507	Yes	1	2	winter	3b	B	35	5	0	100	45	40			1	80	1
508	Yes	1	2	winter	3b	B	35	5	0	100	45	<10			0	20	0
509	Yes	1	2	winter	3b	B	35	5	1	237512	34.7677	40			1	80	1
510	Yes	1	2	winter	3b	B	35	5	1	72531.1	37.0519	<10			0	10	0
511	Yes	1	2	winter	3b	B	35	5	0	100	45	10			0	40	1
512	Yes	1	2	winter	3b	B	35	5	0	100	45	80			1	320	1
513	Yes	1	2	winter	3b	B	35	5	0	100	45	20			0	40	1
514	Yes	1	2	winter	3b	B	35	5	0	100	45	40			1	160	1
515	Yes	1	2	winter	3b	B	35	5	0	100	45	10			0	40	1
160	Yes	1	2	winter	3b	B	35	6	1	61700.4	35.408	<10	0.196	1	0	40	1
490	Yes	1	2	winter	3b	B	35	6	1	652910464	20.2547	<10			0	40	1
491	Yes	1	2	winter	3b	B	35	6	1	45817.9	35.8947	<10	0.391	1	0	80	1
492	Yes	1	2	winter	3b	B	35	6	1	36325.3	36.2743	40	0.458	1	1	40	1
493	Yes	1	2	winter	3b	B	35	6	1	406542	32.325	<10			0	40	1
494	Yes	1	2	winter	3b	B	35	6	1	698033	31.441	<10	0.215	1	0	40	1
495	Yes	1	2	winter	3b	B	35	6	1	2.93137e+06	29.0946	10			0	80	1
496	Yes	1	2	winter	3b	B	35	6	1	588934	31.7189	10	0.203	1	0	160	1
497	Yes	1	2	winter	3b	B	35	6	1	491356	32.0152	<10			0	40	1
498	Yes	1	2	winter	3b	B	35	6	1	295118528	21.5532	20			0	160	1
499	Yes	1	2	winter	3b	B	35	6	1	16919266	26.2281	10	0.178	1	0	40	1
500	Yes	1	2	winter	3b	B	35	6	1	205127	33.4436	<10	0.579	1	0	80	1
501	Yes	1	2	winter	3b	B	35	6	1	271931	32.9826	20			0	160	1
502	Yes	1	2	winter	3b	B	35	6	1	39811544	24.8288	20			0	320	1
503	Yes	1	2	winter	3b	B	35	6	1	526304	31.9028	<10			0	80	1
504	Yes	1	2	winter	3b	B	35	6	1	6.1499e+06	27.883	<10	0.185	1	0	20	0
505	Yes	1	2	winter	3b	B	35	6	1	5053469	28.204	<10			0	20	0
506	Yes	1	2	winter	3b	B	35	6	1	621553	31.6308	<10	0.353	1	0	80	1
507	Yes	1	2	winter	3b	B	35	6	1	200603056	22.1844	10			0	80	1
508	Yes	1	2	winter	3b	B	35	6	1	3.81553e+06	28.6635	<10	0.618	0	0	20	0
509	Yes	1	2	winter	3b	B	35	6	1	1.40679e+06	30.2951	10			0	80	1
510	Yes	1	2	winter	3b	B	35	6	1	103639	34.56	10	0.604	0	0	10	0
511	Yes	1	2	winter	3b	B	35	6	1	195868	33.5191	10			0	40	1
512	Yes	1	2	winter	3b	B	35	6	0	100	45	40	0.134	1	1	320	1
513	Yes	1	2	winter	3b	B	35	6	1	13954878	26.5431	<10	0.176	1	0	40	1
514	Yes	1	2	winter	3b	B	35	6	1	721657	31.3866	20	0.112	1	0	160	1
515	Yes	1	2	winter	3b	B	35	6	1	42542	36.016	<10			0	40	1
160	Yes	1	2	winter	3b	B	35	7	0	100	45	<10			0	40	1
490	Yes	1	2	winter	3b	B	35	7	0	100	45	<10			0	40	1
491	Yes	1	2	winter	3b	B	35	7	0	100	45	<10			0	80	1
492	Yes	1	2	winter	3b	B	35	7	0	100	45	40			1	40	1
493	Yes	1	2	winter	3b	B	35	7	0	100	45	<10			0	40	1
494	Yes	1	2	winter	3b	B	35	7	0	100	45	<10			0	40	1
495	Yes	1	2	winter	3b	B	35	7	0	100	45	10			0	80	1
496	Yes	1	2	winter	3b	B	35	7	0	100	45	10			0	160	1
497	Yes	1	2	winter	3b	B	35	7	0	100	45	<10			0	40	1
498	Yes	1	2	winter	3b	B	35	7	1	10265543	26.5753	20			0	160	1
499	Yes	1	2	winter	3b	B	35	7	0	100	45	10			0	40	1
500	Yes	1	2	winter	3b	B	35	7	0	100	45	<10			0	80	1
501	Yes	1	2	winter	3b	B	35	7	0	100	45	20			0	160	1
502	Yes	1	2	winter	3b	B	35	7	1	29018.6	35.9074	20			0	320	1
503	Yes	1	2	winter	3b	B	35	7	0	100	45	<10			0	80	1
504	Yes	1	2	winter	3b	B	35	7	0	100	45	<10			0	20	0
505	Yes	1	2	winter	3b	B	35	7	0	100	45	<10			0	20	0
506	Yes	1	2	winter	3b	B	35	7	0	100	45	<10			0	80	1
507	Yes	1	2	winter	3b	B	35	7	1	397580	31.7452	10			0	80	1
508	Yes	1	2	winter	3b	B	35	7	1	16416.9	36.8132	<10			0	20	0
509	Yes	1	2	winter	3b	B	35	7	1	56830.4	34.8386	10			0	80	1
510	Yes	1	2	winter	3b	B	35	7	1	32132.9	35.7453	10			0	10	0
511	Yes	1	2	winter	3b	B	35	7	0	100	45	10			0	40	1
512	Yes	1	2	winter	3b	B	35	7	1	16251	36.8294	40			1	320	1
513	Yes	1	2	winter	3b	B	35	7	0	100	45	<10			0	40	1
514	Yes	1	2	winter	3b	B	35	7	1	17104.6	36.748	20			0	160	1
515	Yes	1	2	winter	3b	B	35	7	0	100	45	<10			0	40	1
1	Yes	2	2	winter	4a	A	13	0	0	100	45	160	0.067	1	1	160	1	6	0	45
2	Yes	2	2	winter	4a	A	13	0	0	100	45	10	0.064	1	0	10	0	6	0	45
3	Yes	2	2	winter	4a	A	13	0	0	100	45	640>	0.101	1	1	640>	1	6	0	45
4	Yes	2	2	winter	4a	A	13	0	0	100	45	640>			1	640>	1	6	0	45
5	Yes	2	2	winter	4a	A	13	0	0	100	45	320	0.093	1	1	320	1	6	0	45
6	Yes	2	2	winter	4a	A	13	0	0	100	45	160			1	160	1	6	0	45
7	Yes	2	2	winter	4a	A	13	0	0	100	45	640>	0.114	1	1	640>	1	6	0	45
8	Yes	2	2	winter	4a	A	13	0	0	100	45	20	0.138	1	0	20	0	6	0	45
9	Yes	2	2	winter	4a	A	13	0	0	100	45	160	0.066	1	1	160	1	6	0	45
10	Yes	2	2	winter	4a	A	13	0	0	100	45	20			0	20	0	6	0	45
11	Yes	2	2	winter	4a	A	13	0	0	100	45	160			1	160	1	6	0	45
12	Yes	2	2	winter	4a	A	13	0	0	100	45	80	0.167	1	1	80	1	6	0	45
13	Yes	2	2	winter	4a	A	13	0	0	100	45	320			1	320	1	6	0	45
14	Yes	2	2	winter	4a	A	13	0	0	100	45	80			1	80	1	6	0	45
15	Yes	2	2	winter	4a	A	13	0	0	100	45	80	0.071	1	1	80	1	6	0	45
16	Yes	2	2	winter	4a	A	13	0	0	100	45	80			1	80	1	6	0	45
17	Yes	2	2	winter	4a	A	13	0	0	100	45	160	0.138	1	1	160	1	6	0	45
18	Yes	2	2	winter	4a	A	13	0	0	100	45	<10			0	<10	0	6	0	45
19	Yes	2	2	winter	4a	A	13	0	0	100	45	20	0.097	1	0	20	0	6	0	45
20	Yes	2	2	winter	4a	A	13	0	0	100	45	640>			1	640>	1	6	0	45
21	Yes	2	2	winter	4a	A	13	0	0	100	45	80	0.087	1	1	80	1	6	0	45
22	Yes	2	2	winter	4a	A	13	0	0	100	45	320	0.071	1	1	320	1	6	0	45
23	Yes	2	2	winter	4a	A	13	0	0	100	45	320			1	320	1	6	0	45
24	Yes	2	2	winter	4a	A	13	0	0	100	45	80			1	80	1	6	0	45
25	Yes	2	2	winter	4a	A	13	0	0	100	45	<10	0.071	1	0	<10	0	6	0	45
26	Yes	2	2	winter	4a	A	13	0	0	100	45	40	0.071	1	1	40	1	6	0	45
27	Yes	2	2	winter	4a	A	13	0	0	100	45	80			1	80	1	6	0	45
28	Yes	2	2	winter	4a	A	13	0	0	100	45	160			1	160	1		0	45
29	Yes	2	2	winter	4a	A	13	0	0	100	45	320	0.121	1	1	320	1	6	0	45
30	Yes	2	2	winter	4a	A	13	0	0	100	45	40			1	40	1	6	0	45
31	Yes	2	2	winter	4a	A	13	0	0	100	45	40	0.123	1	1	40	1	6	0	45
32	Yes	2	2	winter	4a	A	13	0	0	100	45	320			1	320	1	6	0	45
33	Yes	2	2	winter	4a	A	13	0	0	100	45	320			1	320	1	6	0	45
34	Yes	2	2	winter	4a	A	13	0	0	100	45	640>			1	640>	1	6	0	45
1	Yes	2	2	winter	4a	A	13	1	0	100	45	160			1	160	1
2	Yes	2	2	winter	4a	A	13	1	0	100	45	10			0	10	0
3	Yes	2	2	winter	4a	A	13	1	0	100	45	640>			1	640>	1
4	Yes	2	2	winter	4a	A	13	1	0	100	45	640>			1	640>	1
5	Yes	2	2	winter	4a	A	13	1	0	100	45	320			1	320	1
6	Yes	2	2	winter	4a	A	13	1	0	100	45	160			1	160	1
7	Yes	2	2	winter	4a	A	13	1	0	100	45	640>			1	640>	1
8	Yes	2	2	winter	4a	A	13	1	0	100	45	20			0	20	0
9	Yes	2	2	winter	4a	A	13	1	0	100	45	160			1	160	1
10	Yes	2	2	winter	4a	A	13	1	0	100	45	20			0	20	0
11	Yes	2	2	winter	4a	A	13	1	0	100	45	160			1	160	1
12	Yes	2	2	winter	4a	A	13	1	0	100	45	80			1	80	1
13	Yes	2	2	winter	4a	A	13	1	0	100	45	320			1	320	1
14	Yes	2	2	winter	4a	A	13	1	0	100	45	80			1	80	1
15	Yes	2	2	winter	4a	A	13	1	0	100	45	80			1	80	1
16	Yes	2	2	winter	4a	A	13	1	0	100	45	80			1	80	1
17	Yes	2	2	winter	4a	A	13	1	0	100	45	160			1	160	1
18	Yes	2	2	winter	4a	A	13	1	0	100	45	<10			0	<10	0
19	Yes	2	2	winter	4a	A	13	1	0	100	45	20			0	20	0
20	Yes	2	2	winter	4a	A	13	1	0	100	45	640>			1	640>	1
21	Yes	2	2	winter	4a	A	13	1	0	100	45	80			1	80	1
22	Yes	2	2	winter	4a	A	13	1	0	100	45	320			1	320	1
23	Yes	2	2	winter	4a	A	13	1	0	100	45	320			1	320	1
24	Yes	2	2	winter	4a	A	13	1	0	100	45	80			1	80	1
25	Yes	2	2	winter	4a	A	13	1	0	100	45	<10			0	<10	0
26	Yes	2	2	winter	4a	A	13	1	0	100	45	40			1	40	1
27	Yes	2	2	winter	4a	A	13	1	0	100	45	80			1	80	1
28	Yes	2	2	winter	4a	A	13	1	0	100	45	160			1	160	1
29	Yes	2	2	winter	4a	A	13	1	0	100	45	320			1	320	1
30	Yes	2	2	winter	4a	A	13	1	0	100	45	40			1	40	1
31	Yes	2	2	winter	4a	A	13	1	0	100	45	40			1	40	1
32	Yes	2	2	winter	4a	A	13	1	0	100	45	320			1	320	1
33	Yes	2	2	winter	4a	A	13	1	0	100	45	320			1	320	1
34	Yes	2	2	winter	4a	A	13	1	0	100	45	640>			1	640>	1
1	Yes	2	2	winter	4a	A	13	2	0	100	45	160			1	160	1
2	Yes	2	2	winter	4a	A	13	2	0	100	45	10			0	10	0
3	Yes	2	2	winter	4a	A	13	2	0	100	45	640>			1	640>	1
4	Yes	2	2	winter	4a	A	13	2	0	100	45	640>			1	640>	1
5	Yes	2	2	winter	4a	A	13	2	0	100	45	320			1	320	1
6	Yes	2	2	winter	4a	A	13	2	0	100	45	160			1	160	1
7	Yes	2	2	winter	4a	A	13	2	0	100	45	640>			1	640>	1
8	Yes	2	2	winter	4a	A	13	2	0	100	45	20			0	20	0
9	Yes	2	2	winter	4a	A	13	2	0	100	45	160			1	160	1
10	Yes	2	2	winter	4a	A	13	2	0	100	45	20			0	20	0
11	Yes	2	2	winter	4a	A	13	2	0	100	45	160			1	160	1
12	Yes	2	2	winter	4a	A	13	2	0	100	45	80			1	80	1
13	Yes	2	2	winter	4a	A	13	2	0	100	45	320			1	320	1
14	Yes	2	2	winter	4a	A	13	2	0	100	45	80			1	80	1
15	Yes	2	2	winter	4a	A	13	2	0	100	45	80			1	80	1
16	Yes	2	2	winter	4a	A	13	2	0	100	45	80			1	80	1
17	Yes	2	2	winter	4a	A	13	2	0	100	45	160			1	160	1
18	Yes	2	2	winter	4a	A	13	2	0	100	45	<10			0	<10	0
19	Yes	2	2	winter	4a	A	13	2	0	100	45	20			0	20	0
20	Yes	2	2	winter	4a	A	13	2	0	100	45	640>			1	640>	1
21	Yes	2	2	winter	4a	A	13	2	0	100	45	80			1	80	1
22	Yes	2	2	winter	4a	A	13	2	0	100	45	320			1	320	1
23	Yes	2	2	winter	4a	A	13	2	0	100	45	320			1	320	1
24	Yes	2	2	winter	4a	A	13	2	0	100	45	80			1	80	1
25	Yes	2	2	winter	4a	A	13	2	0	100	45	<10			0	<10	0
26	Yes	2	2	winter	4a	A	13	2	0	100	45	40			1	40	1
27	Yes	2	2	winter	4a	A	13	2	0	100	45	80			1	80	1
28	Yes	2	2	winter	4a	A	13	2	0	100	45	160			1	160	1
29	Yes	2	2	winter	4a	A	13	2	0	100	45	320			1	320	1
30	Yes	2	2	winter	4a	A	13	2	0	100	45	40			1	40	1
31	Yes	2	2	winter	4a	A	13	2	0	100	45	40			1	40	1
32	Yes	2	2	winter	4a	A	13	2	0	100	45	320			1	320	1
33	Yes	2	2	winter	4a	A	13	2	0	100	45	320			1	320	1
34	Yes	2	2	winter	4a	A	13	2	0	100	45	640>			1	640>	1
1	Yes	2	2	winter	4a	A	13	3	0	100	45	20	0.16	1	0	160	1
2	Yes	2	2	winter	4a	A	13	3	0	100	45	<10	0.097	1	0	10	0
3	Yes	2	2	winter	4a	A	13	3	0	100	45	160	0.281	1	1	640>	1
4	Yes	2	2	winter	4a	A	13	3	0	100	45	80			1	640>	1
5	Yes	2	2	winter	4a	A	13	3	0	100	45	40	0.268	1	1	320	1
6	Yes	2	2	winter	4a	A	13	3	0	100	45	40			1	160	1
7	Yes	2	2	winter	4a	A	13	3	0	100	45	160	0.412	1	1	640>	1
8	Yes	2	2	winter	4a	A	13	3	0	100	45	<10	0.413	1	0	20	0
9	Yes	2	2	winter	4a	A	13	3	0	100	45	40	0.18	1	1	160	1
10	Yes	2	2	winter	4a	A	13	3	0	100	45	<10			0	20	0
11	Yes	2	2	winter	4a	A	13	3	0	100	45	40			1	160	1
12	Yes	2	2	winter	4a	A	13	3	0	100	45	20	0.702	0	0	80	1
13	Yes	2	2	winter	4a	A	13	3	0	100	45	80			1	320	1
14	Yes	2	2	winter	4a	A	13	3	0	100	45	20			0	80	1
15	Yes	2	2	winter	4a	A	13	3	0	100	45	80	0.178	1	1	80	1
16	Yes	2	2	winter	4a	A	13	3	0	100	45	10			0	80	1
17	Yes	2	2	winter	4a	A	13	3	0	100	45	40	0.428	1	1	160	1
18	Yes	2	2	winter	4a	A	13	3	0	100	45	40			1	<10	0
19	Yes	2	2	winter	4a	A	13	3	0	100	45	<10	0.191	1	0	20	0
20	Yes	2	2	winter	4a	A	13	3	0	100	45	80			1	640>	1
21	Yes	2	2	winter	4a	A	13	3	0	100	45	<10	0.305	1	0	80	1
22	Yes	2	2	winter	4a	A	13	3	0	100	45	40	0.175	1	1	320	1
23	Yes	2	2	winter	4a	A	13	3	0	100	45	40			1	320	1
24	Yes	2	2	winter	4a	A	13	3	0	100	45	10			0	80	1
25	Yes	2	2	winter	4a	A	13	3	0	100	45	20	0.153	1	0	<10	0
26	Yes	2	2	winter	4a	A	13	3	0	100	45	<10	0.114	1	0	40	1
27	Yes	2	2	winter	4a	A	13	3	0	100	45	20			0	80	1
28	Yes	2	2	winter	4a	A	13	3	0	100	45	20			0	160	1
29	Yes	2	2	winter	4a	A	13	3	0	100	45	40	0.489	1	1	320	1
30	Yes	2	2	winter	4a	A	13	3	0	100	45	<10			0	40	1
31	Yes	2	2	winter	4a	A	13	3	0	100	45	<10	0.277	1	0	40	1
32	Yes	2	2	winter	4a	A	13	3	0	100	45	40			1	320	1
33	Yes	2	2	winter	4a	A	13	3	0	100	45	80			1	320	1
34	Yes	2	2	winter	4a	A	13	3	0	100	45	320			1	640>	1
1	Yes	2	3	spring	4a	A	13	4	0	100	45	20			0	160	1
2	Yes	2	3	spring	4a	A	13	4	0	100	45	<10			0	10	0
3	Yes	2	3	spring	4a	A	13	4	0	100	45	160			1	640>	1
4	Yes	2	3	spring	4a	A	13	4	0	100	45	80			1	640>	1
5	Yes	2	3	spring	4a	A	13	4	0	100	45	40			1	320	1
6	Yes	2	3	spring	4a	A	13	4	0	100	45	40			1	160	1
7	Yes	2	3	spring	4a	A	13	4	0	100	45	160			1	640>	1
8	Yes	2	3	spring	4a	A	13	4	0	100	45	<10			0	20	0
9	Yes	2	3	spring	4a	A	13	4	0	100	45	40			1	160	1
10	Yes	2	3	spring	4a	A	13	4	0	100	45	<10			0	20	0
11	Yes	2	3	spring	4a	A	13	4	0	100	45	40			1	160	1
12	Yes	2	3	spring	4a	A	13	4	0	100	45	20			0	80	1
13	Yes	2	3	spring	4a	A	13	4	0	100	45	80			1	320	1
14	Yes	2	3	spring	4a	A	13	4	0	100	45	20			0	80	1
15	Yes	2	3	spring	4a	A	13	4	0	100	45	80			1	80	1
16	Yes	2	3	spring	4a	A	13	4	0	100	45	10			0	80	1
17	Yes	2	3	spring	4a	A	13	4	0	100	45	40			1	160	1
18	Yes	2	3	spring	4a	A	13	4	0	100	45	40			1	<10	0
19	Yes	2	3	spring	4a	A	13	4	0	100	45	<10			0	20	0
20	Yes	2	3	spring	4a	A	13	4	0	100	45	80			1	640>	1
21	Yes	2	3	spring	4a	A	13	4	0	100	45	<10			0	80	1
22	Yes	2	3	spring	4a	A	13	4	0	100	45	40			1	320	1
23	Yes	2	3	spring	4a	A	13	4	0	100	45	40			1	320	1
24	Yes	2	3	spring	4a	A	13	4	0	100	45	10			0	80	1
25	Yes	2	3	spring	4a	A	13	4	0	100	45	20			0	<10	0
26	Yes	2	3	spring	4a	A	13	4	0	100	45	<10			0	40	1
27	Yes	2	3	spring	4a	A	13	4	0	100	45	20			0	80	1
28	Yes	2	3	spring	4a	A	13	4	0	100	45	20			0	160	1
29	Yes	2	3	spring	4a	A	13	4	0	100	45	40			1	320	1
30	Yes	2	3	spring	4a	A	13	4	0	100	45	<10			0	40	1
31	Yes	2	3	spring	4a	A	13	4	0	100	45	<10			0	40	1
32	Yes	2	3	spring	4a	A	13	4	0	100	45	40			1	320	1
33	Yes	2	3	spring	4a	A	13	4	0	100	45	80			1	320	1
34	Yes	2	3	spring	4a	A	13	4	0	100	45	320			1	640>	1
1	Yes	2	3	spring	4a	A	13	5	0	100	45	20			0	160	1
2	Yes	2	3	spring	4a	A	13	5	0	100	45	<10			0	10	0
3	Yes	2	3	spring	4a	A	13	5	0	100	45	160			1	640>	1
4	Yes	2	3	spring	4a	A	13	5	0	100	45	80			1	640>	1
5	Yes	2	3	spring	4a	A	13	5	0	100	45	40			1	320	1
6	Yes	2	3	spring	4a	A	13	5	0	100	45	40			1	160	1
7	Yes	2	3	spring	4a	A	13	5	0	100	45	160			1	640>	1
8	Yes	2	3	spring	4a	A	13	5	0	100	45	<10			0	20	0
9	Yes	2	3	spring	4a	A	13	5	0	100	45	40			1	160	1
10	Yes	2	3	spring	4a	A	13	5	0	100	45	<10			0	20	0
11	Yes	2	3	spring	4a	A	13	5	0	100	45	40			1	160	1
12	Yes	2	3	spring	4a	A	13	5	0	100	45	20			0	80	1
13	Yes	2	3	spring	4a	A	13	5	0	100	45	80			1	320	1
14	Yes	2	3	spring	4a	A	13	5	0	100	45	20			0	80	1
15	Yes	2	3	spring	4a	A	13	5	0	100	45	80			1	80	1
16	Yes	2	3	spring	4a	A	13	5	0	100	45	10			0	80	1
17	Yes	2	3	spring	4a	A	13	5	0	100	45	40			1	160	1
18	Yes	2	3	spring	4a	A	13	5	0	100	45	40			1	<10	0
19	Yes	2	3	spring	4a	A	13	5	0	100	45	<10			0	20	0
20	Yes	2	3	spring	4a	A	13	5	0	100	45	80			1	640>	1
21	Yes	2	3	spring	4a	A	13	5	0	100	45	<10			0	80	1
22	Yes	2	3	spring	4a	A	13	5	0	100	45	40			1	320	1
23	Yes	2	3	spring	4a	A	13	5	0	100	45	40			1	320	1
24	Yes	2	3	spring	4a	A	13	5	0	100	45	10			0	80	1
25	Yes	2	3	spring	4a	A	13	5	0	100	45	20			0	<10	0
26	Yes	2	3	spring	4a	A	13	5	0	100	45	<10			0	40	1
27	Yes	2	3	spring	4a	A	13	5	0	100	45	20			0	80	1
29	Yes	2	3	spring	4a	A	13	5	0	100	45	40			1	320	1
30	Yes	2	3	spring	4a	A	13	5	0	100	45	<10			0	40	1
31	Yes	2	3	spring	4a	A	13	5	0	100	45	<10			0	40	1
32	Yes	2	3	spring	4a	A	13	5	0	100	45	40			1	320	1
33	Yes	2	3	spring	4a	A	13	5	0	100	45	80			1	320	1
34	Yes	2	3	spring	4a	A	13	5	0	100	45	320			1	640>	1
1	Yes	2	3	spring	4a	A	13	6	0	100	45	<10	0.455	1	0	160	1
2	Yes	2	3	spring	4a	A	13	6	0	100	45	<10	0.365	1	0	10	0
3	Yes	2	3	spring	4a	A	13	6	0	100	45	80	0.504	1	1	640>	1
4	Yes	2	3	spring	4a	A	13	6	0	100	45	20			0	640>	1
5	Yes	2	3	spring	4a	A	13	6	0	100	45	20	0.784	0	0	320	1
6	Yes	2	3	spring	4a	A	13	6	0	100	45	10			0	160	1
7	Yes	2	3	spring	4a	A	13	6	0	100	45	40	0.796	0	1	640>	1
8	Yes	2	3	spring	4a	A	13	6	0	100	45	<10	0.576	1	0	20	0
9	Yes	2	3	spring	4a	A	13	6	0	100	45	10	0.434	1	0	160	1
10	Yes	2	3	spring	4a	A	13	6	0	100	45	<10			0	20	0
11	Yes	2	3	spring	4a	A	13	6	0	100	45	<10			0	160	1
12	Yes	2	3	spring	4a	A	13	6	0	100	45	<10	0.758	0	0	80	1
13	Yes	2	3	spring	4a	A	13	6	0	100	45	<10			0	320	1
14	Yes	2	3	spring	4a	A	13	6	0	100	45	10			0	80	1
15	Yes	2	3	spring	4a	A	13	6	0	100	45	40	0.447	1	1	80	1
16	Yes	2	3	spring	4a	A	13	6	0	100	45	<10			0	80	1
17	Yes	2	3	spring	4a	A	13	6	0	100	45	10	0.781	0	0	160	1
18	Yes	2	3	spring	4a	A	13	6	0	100	45	<10			0	<10	0
19	Yes	2	3	spring	4a	A	13	6	0	100	45	<10	0.711	0	0	20	0
20	Yes	2	3	spring	4a	A	13	6	0	100	45	20			0	640>	1
21	Yes	2	3	spring	4a	A	13	6	0	100	45	<10	0.672	0	0	80	1
22	Yes	2	3	spring	4a	A	13	6	0	100	45	<10	0.407	1	0	320	1
23	Yes	2	3	spring	4a	A	13	6	0	100	45	20			0	320	1
24	Yes	2	3	spring	4a	A	13	6	0	100	45	<10			0	80	1
25	Yes	2	3	spring	4a	A	13	6	0	100	45	<10	0.369	1	0	<10	0
26	Yes	2	3	spring	4a	A	13	6	0	100	45	<10	0.308	1	0	40	1
27	Yes	2	3	spring	4a	A	13	6	0	100	45	<10			0	80	1
29	Yes	2	3	spring	4a	A	13	6	0	100	45	<10	0.669	0	0	320	1
30	Yes	2	3	spring	4a	A	13	6	0	100	45	<10			0	40	1
31	Yes	2	3	spring	4a	A	13	6	0	100	45	<10	0.682	0	0	40	1
32	Yes	2	3	spring	4a	A	13	6	0	100	45	<10			0	320	1
33	Yes	2	3	spring	4a	A	13	6	0	100	45	20			0	320	1
34	Yes	2	3	spring	4a	A	13	6	0	100	45	40			1	640>	1
176	Yes	2	2	winter	4b	B	37	0	0	100	45	80	0.068	1	1	80	1	6	1	35.7428
177	Yes	2	2	winter	4b	B	37	0	0	100	45	80			1	80	1	6	0	45
178	Yes	2	2	winter	4b	B	37	0	0	100	45	160	0.081	1	1	160	1	6	0	45
179	Yes	2	2	winter	4b	B	37	0	0	100	45	40	0.076	1	1	40	1	6	0	45
180	Yes	2	2	winter	4b	B	37	0	0	100	45	320			1	320	1	6	0	45
181	Yes	2	2	winter	4b	B	37	0	0	100	45	160			1	160	1	6	0	45
182	Yes	2	2	winter	4b	B	37	0	0	100	45	10	0.616	0	0	10	0	6	0	45
183	Yes	2	2	winter	4b	B	37	0	0	100	45	80	0.078	1	1	80	1	6	0	45
184	Yes	2	2	winter	4b	B	37	0	0	100	45	40			1	40	1	6	0	45
185	Yes	2	2	winter	4b	B	37	0	0	100	45	80			1	80	1	6	0	45
186	Yes	2	2	winter	4b	B	37	0	0	100	45	40	0.124	1	1	40	1	6	0	45
187	Yes	2	2	winter	4b	B	37	0	0	100	45	160	0.056	1	1	160	1	6	0	45
188	Yes	2	2	winter	4b	B	37	0	0	100	45	40			1	40	1	6	0	45
189	Yes	2	2	winter	4b	B	37	0	0	100	45	40	0.074	1	1	40	1	6	0	45
190	Yes	2	2	winter	4b	B	37	0	0	100	45	160			1	160	1	6	0	45
191	Yes	2	2	winter	4b	B	37	0	0	100	45	640>			1	640>	1	6	0	45
192	Yes	2	2	winter	4b	B	37	0	0	100	45	80	0.062	1	1	80	1	6	0	45
193	Yes	2	2	winter	4b	B	37	0	0	100	45	20	0.087	1	0	20	0	6	0	45
194	Yes	2	2	winter	4b	B	37	0	0	100	45	320	0.067	1	1	320	1	6	0	45
195	Yes	2	2	winter	4b	B	37	0	0	100	45	160	0.065	1	1	160	1	6	0	45
196	Yes	2	2	winter	4b	B	37	0	0	100	45	160			1	160	1	6	0	45
197	Yes	2	2	winter	4b	B	37	0	0	100	45	160	0.062	1	1	160	1	6	0	45
198	Yes	2	2	winter	4b	B	37	0	0	100	45	40			1	40	1		0	45
199	Yes	2	2	winter	4b	B	37	0	0	100	45	80			1	80	1	6	0	45
200	Yes	2	2	winter	4b	B	37	0	0	100	45	40	0.061	1	1	40	1	6	0	45
376	Yes	2	2	winter	4b	B	37	0	0	100	45	640>	0.08	1	1	640>	1	6	0	45
377	Yes	2	2	winter	4b	B	37	0	0	100	45	320			1	320	1	6	0	45
378	Yes	2	2	winter	4b	B	37	0	0	100	45	640>			1	640>	1	6	0	45
379	Yes	2	2	winter	4b	B	37	0	0	100	45	160			1	160	1	6	0	45
380	Yes	2	2	winter	4b	B	37	0	0	100	45	40			1	40	1	6	0	45
381	Yes	2	2	winter	4b	B	37	0	0	100	45	20			0	20	0	6	0	45
382	Yes	2	2	winter	4b	B	37	0	0	100	45	40	0.122	1	1	40	1	1	1	36.8836
383	Yes	2	2	winter	4b	B	37	0	0	100	45	40			1	40	1	6	0	45
384	Yes	2	2	winter	4b	B	37	0	0	100	45	40	0.08	1	1	40	1	6	0	45
176	Yes	2	2	winter	4b	B	37	1	0	100	45	80			1	80	1
177	Yes	2	2	winter	4b	B	37	1	0	100	45	80			1	80	1
178	Yes	2	2	winter	4b	B	37	1	0	100	45	160			1	160	1
179	Yes	2	2	winter	4b	B	37	1	0	100	45	40			1	40	1
180	Yes	2	2	winter	4b	B	37	1	0	100	45	320			1	320	1
181	Yes	2	2	winter	4b	B	37	1	0	100	45	160			1	160	1
182	Yes	2	2	winter	4b	B	37	1	0	100	45	10			0	10	0
183	Yes	2	2	winter	4b	B	37	1	0	100	45	80			1	80	1
184	Yes	2	2	winter	4b	B	37	1	0	100	45	40			1	40	1
185	Yes	2	2	winter	4b	B	37	1	0	100	45	80			1	80	1
186	Yes	2	2	winter	4b	B	37	1	0	100	45	40			1	40	1
187	Yes	2	2	winter	4b	B	37	1	0	100	45	160			1	160	1
188	Yes	2	2	winter	4b	B	37	1	0	100	45	40			1	40	1
189	Yes	2	2	winter	4b	B	37	1	0	100	45	40			1	40	1
190	Yes	2	2	winter	4b	B	37	1	0	100	45	160			1	160	1
191	Yes	2	2	winter	4b	B	37	1	0	100	45	640>			1	640>	1
192	Yes	2	2	winter	4b	B	37	1	0	100	45	80			1	80	1
193	Yes	2	2	winter	4b	B	37	1	0	100	45	20			0	20	0
194	Yes	2	2	winter	4b	B	37	1	0	100	45	320			1	320	1
195	Yes	2	2	winter	4b	B	37	1	0	100	45	160			1	160	1
196	Yes	2	2	winter	4b	B	37	1	0	100	45	160			1	160	1
197	Yes	2	2	winter	4b	B	37	1	0	100	45	160			1	160	1
198	Yes	2	2	winter	4b	B	37	1	0	100	45	40			1	40	1
199	Yes	2	2	winter	4b	B	37	1	0	100	45	80			1	80	1
200	Yes	2	2	winter	4b	B	37	1	0	100	45	40			1	40	1
376	Yes	2	2	winter	4b	B	37	1	0	100	45	640>			1	640>	1
377	Yes	2	2	winter	4b	B	37	1	0	100	45	320			1	320	1
378	Yes	2	2	winter	4b	B	37	1	0	100	45	640>			1	640>	1
379	Yes	2	2	winter	4b	B	37	1	0	100	45	160			1	160	1
380	Yes	2	2	winter	4b	B	37	1	0	100	45	40			1	40	1
381	Yes	2	2	winter	4b	B	37	1	0	100	45	20			0	20	0
382	Yes	2	2	winter	4b	B	37	1	1	25025	36.8836	40			1	40	1
383	Yes	2	2	winter	4b	B	37	1	0	100	45	40			1	40	1
384	Yes	2	2	winter	4b	B	37	1	0	100	45	40			1	40	1
176	Yes	2	2	winter	4b	B	37	2	0	100	45	80			1	80	1
177	Yes	2	2	winter	4b	B	37	2	0	100	45	80			1	80	1
178	Yes	2	2	winter	4b	B	37	2	0	100	45	160			1	160	1
179	Yes	2	2	winter	4b	B	37	2	0	100	45	40			1	40	1
180	Yes	2	2	winter	4b	B	37	2	0	100	45	320			1	320	1
181	Yes	2	2	winter	4b	B	37	2	0	100	45	160			1	160	1
182	Yes	2	2	winter	4b	B	37	2	0	100	45	10			0	10	0
183	Yes	2	2	winter	4b	B	37	2	0	100	45	80			1	80	1
184	Yes	2	2	winter	4b	B	37	2	0	100	45	40			1	40	1
185	Yes	2	2	winter	4b	B	37	2	0	100	45	80			1	80	1
186	Yes	2	2	winter	4b	B	37	2	0	100	45	40			1	40	1
187	Yes	2	2	winter	4b	B	37	2	0	100	45	160			1	160	1
188	Yes	2	2	winter	4b	B	37	2	0	100	45	40			1	40	1
189	Yes	2	2	winter	4b	B	37	2	0	100	45	40			1	40	1
190	Yes	2	2	winter	4b	B	37	2	0	100	45	160			1	160	1
191	Yes	2	2	winter	4b	B	37	2	0	100	45	640>			1	640>	1
192	Yes	2	2	winter	4b	B	37	2	0	100	45	80			1	80	1
193	Yes	2	2	winter	4b	B	37	2	0	100	45	20			0	20	0
194	Yes	2	2	winter	4b	B	37	2	0	100	45	320			1	320	1
195	Yes	2	2	winter	4b	B	37	2	0	100	45	160			1	160	1
196	Yes	2	2	winter	4b	B	37	2	0	100	45	160			1	160	1
197	Yes	2	2	winter	4b	B	37	2	0	100	45	160			1	160	1
199	Yes	2	2	winter	4b	B	37	2	0	100	45	80			1	80	1
200	Yes	2	2	winter	4b	B	37	2	0	100	45	40			1	40	1
376	Yes	2	2	winter	4b	B	37	2	0	100	45	640>			1	640>	1
377	Yes	2	2	winter	4b	B	37	2	0	100	45	320			1	320	1
378	Yes	2	2	winter	4b	B	37	2	0	100	45	640>			1	640>	1
379	Yes	2	2	winter	4b	B	37	2	0	100	45	160			1	160	1
380	Yes	2	2	winter	4b	B	37	2	0	100	45	40			1	40	1
381	Yes	2	2	winter	4b	B	37	2	0	100	45	20			0	20	0
382	Yes	2	2	winter	4b	B	37	2	0	100	45	40			1	40	1
383	Yes	2	2	winter	4b	B	37	2	0	100	45	40			1	40	1
384	Yes	2	2	winter	4b	B	37	2	0	100	45	40			1	40	1
176	Yes	2	2	winter	4b	B	37	3	0	100	45	10	0.079	1	0	80	1
177	Yes	2	2	winter	4b	B	37	3	0	100	45	20			0	80	1
178	Yes	2	2	winter	4b	B	37	3	0	100	45	40	0.15	1	1	160	1
179	Yes	2	2	winter	4b	B	37	3	0	100	45	10	0.204	1	0	40	1
180	Yes	2	2	winter	4b	B	37	3	0	100	45	80			1	320	1
181	Yes	2	2	winter	4b	B	37	3	0	100	45	40			1	160	1
182	Yes	2	2	winter	4b	B	37	3	0	100	45	<10	0.987	0	0	10	0
183	Yes	2	2	winter	4b	B	37	3	0	100	45	10	0.095	1	0	80	1
184	Yes	2	2	winter	4b	B	37	3	0	100	45	10			0	40	1
185	Yes	2	2	winter	4b	B	37	3	0	100	45	20			0	80	1
186	Yes	2	2	winter	4b	B	37	3	0	100	45	10	0.479	1	0	40	1
187	Yes	2	2	winter	4b	B	37	3	0	100	45	40	0.098	1	1	160	1
188	Yes	2	2	winter	4b	B	37	3	0	100	45	10			0	40	1
189	Yes	2	2	winter	4b	B	37	3	0	100	45	<10	0.348	1	0	40	1
190	Yes	2	2	winter	4b	B	37	3	0	100	45	40			1	160	1
191	Yes	2	2	winter	4b	B	37	3	0	100	45	160			1	640>	1
192	Yes	2	2	winter	4b	B	37	3	0	100	45	40	0.106	1	1	80	1
193	Yes	2	2	winter	4b	B	37	3	0	100	45	<10	0.347	1	0	20	0
194	Yes	2	2	winter	4b	B	37	3	0	100	45	160	0.129	1	1	320	1
195	Yes	2	2	winter	4b	B	37	3	0	100	45	40	0.141	1	1	160	1
196	Yes	2	2	winter	4b	B	37	3	0	100	45	40			1	160	1
197	Yes	2	2	winter	4b	B	37	3	0	100	45	40	0.077	1	1	160	1
199	Yes	2	2	winter	4b	B	37	3	0	100	45	20			0	80	1
200	Yes	2	2	winter	4b	B	37	3	0	100	45	<10	0.081	1	0	40	1
376	Yes	2	2	winter	4b	B	37	3	0	100	45	160	0.233	1	1	640>	1
377	Yes	2	2	winter	4b	B	37	3	0	100	45	80			1	320	1
378	Yes	2	2	winter	4b	B	37	3	0	100	45	160			1	640>	1
379	Yes	2	2	winter	4b	B	37	3	0	100	45	20			0	160	1
380	Yes	2	2	winter	4b	B	37	3	0	100	45	<10			0	40	1
381	Yes	2	2	winter	4b	B	37	3	0	100	45	<10			0	20	0
382	Yes	2	2	winter	4b	B	37	3	0	100	45	<10	0.556	1	0	40	1
383	Yes	2	2	winter	4b	B	37	3	0	100	45	10			0	40	1
384	Yes	2	2	winter	4b	B	37	3	0	100	45	20	0.213	1	0	40	1
176	Yes	2	3	spring	4b	B	37	4	0	100	45	10			0	80	1
177	Yes	2	3	spring	4b	B	37	4	0	100	45	20			0	80	1
178	Yes	2	3	spring	4b	B	37	4	0	100	45	40			1	160	1
179	Yes	2	3	spring	4b	B	37	4	0	100	45	10			0	40	1
180	Yes	2	3	spring	4b	B	37	4	0	100	45	80			1	320	1
181	Yes	2	3	spring	4b	B	37	4	0	100	45	40			1	160	1
182	Yes	2	3	spring	4b	B	37	4	0	100	45	<10			0	10	0
183	Yes	2	3	spring	4b	B	37	4	0	100	45	10			0	80	1
184	Yes	2	3	spring	4b	B	37	4	0	100	45	10			0	40	1
185	Yes	2	3	spring	4b	B	37	4	0	100	45	20			0	80	1
186	Yes	2	3	spring	4b	B	37	4	0	100	45	10			0	40	1
187	Yes	2	3	spring	4b	B	37	4	0	100	45	40			1	160	1
188	Yes	2	3	spring	4b	B	37	4	0	100	45	10			0	40	1
189	Yes	2	3	spring	4b	B	37	4	0	100	45	<10			0	40	1
190	Yes	2	3	spring	4b	B	37	4	0	100	45	40			1	160	1
191	Yes	2	3	spring	4b	B	37	4	0	100	45	160			1	640>	1
192	Yes	2	3	spring	4b	B	37	4	0	100	45	40			1	80	1
193	Yes	2	3	spring	4b	B	37	4	0	100	45	<10			0	20	0
194	Yes	2	3	spring	4b	B	37	4	0	100	45	160			1	320	1
195	Yes	2	3	spring	4b	B	37	4	0	100	45	40			1	160	1
196	Yes	2	3	spring	4b	B	37	4	0	100	45	40			1	160	1
197	Yes	2	3	spring	4b	B	37	4	0	100	45	40			1	160	1
199	Yes	2	3	spring	4b	B	37	4	0	100	45	20			0	80	1
200	Yes	2	3	spring	4b	B	37	4	0	100	45	<10			0	40	1
376	Yes	2	3	spring	4b	B	37	4	0	100	45	160			1	640>	1
377	Yes	2	3	spring	4b	B	37	4	0	100	45	80			1	320	1
378	Yes	2	3	spring	4b	B	37	4	0	100	45	160			1	640>	1
379	Yes	2	3	spring	4b	B	37	4	0	100	45	20			0	160	1
380	Yes	2	3	spring	4b	B	37	4	0	100	45	<10			0	40	1
381	Yes	2	3	spring	4b	B	37	4	0	100	45	<10			0	20	0
382	Yes	2	3	spring	4b	B	37	4	0	100	45	<10			0	40	1
383	Yes	2	3	spring	4b	B	37	4	0	100	45	10			0	40	1
384	Yes	2	3	spring	4b	B	37	4	0	100	45	20			0	40	1
176	Yes	2	3	spring	4b	B	37	5	0	100	45	10			0	80	1
177	Yes	2	3	spring	4b	B	37	5	0	100	45	20			0	80	1
178	Yes	2	3	spring	4b	B	37	5	0	100	45	40			1	160	1
179	Yes	2	3	spring	4b	B	37	5	0	100	45	10			0	40	1
180	Yes	2	3	spring	4b	B	37	5	0	100	45	80			1	320	1
181	Yes	2	3	spring	4b	B	37	5	0	100	45	40			1	160	1
182	Yes	2	3	spring	4b	B	37	5	0	100	45	<10			0	10	0
183	Yes	2	3	spring	4b	B	37	5	0	100	45	10			0	80	1
184	Yes	2	3	spring	4b	B	37	5	0	100	45	10			0	40	1
185	Yes	2	3	spring	4b	B	37	5	0	100	45	20			0	80	1
186	Yes	2	3	spring	4b	B	37	5	0	100	45	10			0	40	1
187	Yes	2	3	spring	4b	B	37	5	0	100	45	40			1	160	1
188	Yes	2	3	spring	4b	B	37	5	0	100	45	10			0	40	1
189	Yes	2	3	spring	4b	B	37	5	0	100	45	<10			0	40	1
190	Yes	2	3	spring	4b	B	37	5	0	100	45	40			1	160	1
191	Yes	2	3	spring	4b	B	37	5	0	100	45	160			1	640>	1
192	Yes	2	3	spring	4b	B	37	5	0	100	45	40			1	80	1
193	Yes	2	3	spring	4b	B	37	5	0	100	45	<10			0	20	0
194	Yes	2	3	spring	4b	B	37	5	0	100	45	160			1	320	1
195	Yes	2	3	spring	4b	B	37	5	0	100	45	40			1	160	1
196	Yes	2	3	spring	4b	B	37	5	0	100	45	40			1	160	1
197	Yes	2	3	spring	4b	B	37	5	0	100	45	40			1	160	1
199	Yes	2	3	spring	4b	B	37	5	0	100	45	20			0	80	1
200	Yes	2	3	spring	4b	B	37	5	0	100	45	<10			0	40	1
376	Yes	2	3	spring	4b	B	37	5	0	100	45	160			1	640>	1
377	Yes	2	3	spring	4b	B	37	5	0	100	45	80			1	320	1
378	Yes	2	3	spring	4b	B	37	5	0	100	45	160			1	640>	1
379	Yes	2	3	spring	4b	B	37	5	0	100	45	20			0	160	1
380	Yes	2	3	spring	4b	B	37	5	0	100	45	<10			0	40	1
381	Yes	2	3	spring	4b	B	37	5	0	100	45	<10			0	20	0
382	Yes	2	3	spring	4b	B	37	5	0	100	45	<10			0	40	1
383	Yes	2	3	spring	4b	B	37	5	0	100	45	10			0	40	1
384	Yes	2	3	spring	4b	B	37	5	0	100	45	20			0	40	1
176	Yes	2	3	spring	4b	B	37	6	1	83157.2	35.7428	<10	0.311	1	0	80	1
177	Yes	2	3	spring	4b	B	37	6	0	100	45	<10			0	80	1
178	Yes	2	3	spring	4b	B	37	6	0	100	45	10	0.465	1	0	160	1
179	Yes	2	3	spring	4b	B	37	6	0	100	45	10	0.417	1	0	40	1
180	Yes	2	3	spring	4b	B	37	6	0	100	45	20			0	320	1
181	Yes	2	3	spring	4b	B	37	6	0	100	45	<10			0	160	1
182	Yes	2	3	spring	4b	B	37	6	0	100	45	<10	0.978	0	0	10	0
183	Yes	2	3	spring	4b	B	37	6	0	100	45	<10	0.267	1	0	80	1
184	Yes	2	3	spring	4b	B	37	6	0	100	45	<10			0	40	1
185	Yes	2	3	spring	4b	B	37	6	0	100	45	<10			0	80	1
186	Yes	2	3	spring	4b	B	37	6	0	100	45	<10	0.819	0	0	40	1
187	Yes	2	3	spring	4b	B	37	6	0	100	45	20	0.21	1	0	160	1
188	Yes	2	3	spring	4b	B	37	6	0	100	45	<10			0	40	1
189	Yes	2	3	spring	4b	B	37	6	0	100	45	<10	0.749	0	0	40	1
190	Yes	2	3	spring	4b	B	37	6	0	100	45	20			0	160	1
191	Yes	2	3	spring	4b	B	37	6	0	100	45	40			1	640>	1
192	Yes	2	3	spring	4b	B	37	6	0	100	45	<10	0.425	1	0	80	1
193	Yes	2	3	spring	4b	B	37	6	0	100	45	<10	0.663	0	0	20	0
194	Yes	2	3	spring	4b	B	37	6	0	100	45	40	0.166	1	1	320	1
195	Yes	2	3	spring	4b	B	37	6	0	100	45	<10			0	160	1
196	Yes	2	3	spring	4b	B	37	6	0	100	45	20			0	160	1
197	Yes	2	3	spring	4b	B	37	6	0	100	45	<10	0.303	1	0	160	1
199	Yes	2	3	spring	4b	B	37	6	0	100	45	<10			0	80	1
200	Yes	2	3	spring	4b	B	37	6	0	100	45	<10	0.118	1	0	40	1
376	Yes	2	3	spring	4b	B	37	6	0	100	45	40	0.403	1	1	640>	1
377	Yes	2	3	spring	4b	B	37	6	0	100	45	40			1	320	1
378	Yes	2	3	spring	4b	B	37	6	0	100	45	20			0	640>	1
379	Yes	2	3	spring	4b	B	37	6	0	100	45	10			0	160	1
380	Yes	2	3	spring	4b	B	37	6	0	100	45	<10			0	40	1
381	Yes	2	3	spring	4b	B	37	6	0	100	45	<10			0	20	0
382	Yes	2	3	spring	4b	B	37	6	0	100	45	<10	0.768	0	0	40	1
383	Yes	2	3	spring	4b	B	37	6	0	100	45	<10			0	40	1
384	Yes	2	3	spring	4b	B	37	6	0	100	45	<10	0.581	1	0	40	1
150	No	1	3	spring	5a	A	2	0	0	100	45	320			1	320	1	2	1	35.2741
151	No	1	3	spring	5a	A	2	0	0	100	45	40	0.247	1	1	40	1	6	0	45
152	No	1	3	spring	5a	A	2	0	0	100	45	40			1	40	1	6	0	45
153	No	1	3	spring	5a	A	2	0	0	100	45	40	0.14	1	1	40	1	6	0	45
154	No	1	3	spring	5a	A	2	0	0	100	45	<10	0.095	1	0	<10	0	6	0	45
155	No	1	3	spring	5a	A	2	0	0	100	45	40			1	40	1	5	1	36.46
156	No	1	3	spring	5a	A	2	0	0	100	45	20	0.081	1	0	20	0	6	0	45
157	No	1	3	spring	5a	A	2	0	0	100	45	20			0	20	0	2	1	36.3429
158	No	1	3	spring	5a	A	2	0	0	100	45	320	0.61	0	1	320	1	6	0	45
159	No	1	3	spring	5a	A	2	0	0	100	45	40	0.108	1	1	40	1	6	0	45
160	No	1	3	spring	5a	A	2	0	0	100	45	40			1	40	1	6	1	35.4401
161	No	1	3	spring	5a	A	2	0	0	100	45	40	0.08	1	1	40	1	6	0	45
162	No	1	3	spring	5a	A	2	0	0	100	45	<10			0	<10	0	6	0	45
163	No	1	3	spring	5a	A	2	0	0	100	45	80			1	80	1	6	0	45
164	No	1	3	spring	5a	A	2	0	0	100	45	40			1	40	1	6	0	45
165	No	1	3	spring	5a	A	2	0	0	100	45	20	0.172	1	0	20	0	6	0	45
166	No	1	3	spring	5a	A	2	0	0	100	45	320			1	320	1	6	0	45
167	No	1	3	spring	5a	A	2	0	0	100	45	40	0.122	1	1	40	1	6	0	45
168	No	1	3	spring	5a	A	2	0	0	100	45	<10	0.125	1	0	<10	0	6	0	45
169	No	1	3	spring	5a	A	2	0	0	100	45	80	0.39	1	1	80	1	6	0	45
170	No	1	3	spring	5a	A	2	0	0	100	45	20			0	20	0	6	0	45
171	No	1	3	spring	5a	A	2	0	0	100	45	80			1	80	1	6	0	45
172	No	1	3	spring	5a	A	2	0	0	100	45	20	0.133	1	0	20	0	2	1	36.896
173	No	1	3	spring	5a	A	2	0	0	100	45	20			0	20	0	6	0	45
174	No	1	3	spring	5a	A	2	0	0	100	45	40			1	40	1	6	0	45
175	No	1	3	spring	5a	A	2	0	0	100	45	20	0.096	1	0	20	0	6	0	45
176	No	1	3	spring	5a	A	2	0	0	100	45	40	0.168	1	1	40	1	6	0	45
177	No	1	3	spring	5a	A	2	0	0	100	45	40			1	40	1	6	0	45
150	No	1	3	spring	5a	A	2	1	0	100	45	320			1	320	1
151	No	1	3	spring	5a	A	2	1	0	100	45	40			1	40	1
152	No	1	3	spring	5a	A	2	1	0	100	45	40			1	40	1
153	No	1	3	spring	5a	A	2	1	0	100	45	40			1	40	1
154	No	1	3	spring	5a	A	2	1	0	100	45	<10			0	<10	0
155	No	1	3	spring	5a	A	2	1	0	100	45	40			1	40	1
156	No	1	3	spring	5a	A	2	1	0	100	45	20			0	20	0
157	No	1	3	spring	5a	A	2	1	0	100	45	20			0	20	0
158	No	1	3	spring	5a	A	2	1	0	100	45	320			1	320	1
159	No	1	3	spring	5a	A	2	1	0	100	45	40			1	40	1
160	No	1	3	spring	5a	A	2	1	0	100	45	40			1	40	1
161	No	1	3	spring	5a	A	2	1	0	100	45	40			1	40	1
162	No	1	3	spring	5a	A	2	1	0	100	45	<10			0	<10	0
163	No	1	3	spring	5a	A	2	1	0	100	45	80			1	80	1
164	No	1	3	spring	5a	A	2	1	0	100	45	40			1	40	1
165	No	1	3	spring	5a	A	2	1	0	100	45	20			0	20	0
166	No	1	3	spring	5a	A	2	1	0	100	45	320			1	320	1
167	No	1	3	spring	5a	A	2	1	0	100	45	40			1	40	1
168	No	1	3	spring	5a	A	2	1	0	100	45	<10			0	<10	0
169	No	1	3	spring	5a	A	2	1	0	100	45	80			1	80	1
170	No	1	3	spring	5a	A	2	1	0	100	45	20			0	20	0
171	No	1	3	spring	5a	A	2	1	0	100	45	80			1	80	1
172	No	1	3	spring	5a	A	2	1	0	100	45	20			0	20	0
173	No	1	3	spring	5a	A	2	1	0	100	45	20			0	20	0
174	No	1	3	spring	5a	A	2	1	0	100	45	40			1	40	1
175	No	1	3	spring	5a	A	2	1	0	100	45	20			0	20	0
176	No	1	3	spring	5a	A	2	1	0	100	45	40			1	40	1
177	No	1	3	spring	5a	A	2	1	0	100	45	40			1	40	1
150	No	1	3	spring	5a	A	2	2	1	170264	35.2741	320			1	320	1
151	No	1	3	spring	5a	A	2	2	0	100	45	40			1	40	1
152	No	1	3	spring	5a	A	2	2	0	100	45	40			1	40	1
153	No	1	3	spring	5a	A	2	2	0	100	45	40			1	40	1
154	No	1	3	spring	5a	A	2	2	0	100	45	<10			0	<10	0
155	No	1	3	spring	5a	A	2	2	0	100	45	40			1	40	1
156	No	1	3	spring	5a	A	2	2	0	100	45	20			0	20	0
157	No	1	3	spring	5a	A	2	2	1	95019.5	36.3429	20			0	20	0
158	No	1	3	spring	5a	A	2	2	0	100	45	320			1	320	1
159	No	1	3	spring	5a	A	2	2	0	100	45	40			1	40	1
160	No	1	3	spring	5a	A	2	2	0	100	45	40			1	40	1
161	No	1	3	spring	5a	A	2	2	0	100	45	40			1	40	1
162	No	1	3	spring	5a	A	2	2	0	100	45	<10			0	<10	0
163	No	1	3	spring	5a	A	2	2	0	100	45	80			1	80	1
164	No	1	3	spring	5a	A	2	2	0	100	45	40			1	40	1
165	No	1	3	spring	5a	A	2	2	0	100	45	20			0	20	0
166	No	1	3	spring	5a	A	2	2	0	100	45	320			1	320	1
167	No	1	3	spring	5a	A	2	2	0	100	45	40			1	40	1
168	No	1	3	spring	5a	A	2	2	0	100	45	<10			0	<10	0
169	No	1	3	spring	5a	A	2	2	0	100	45	80			1	80	1
170	No	1	3	spring	5a	A	2	2	0	100	45	20			0	20	0
171	No	1	3	spring	5a	A	2	2	0	100	45	80			1	80	1
172	No	1	3	spring	5a	A	2	2	1	70264.8	36.896	20			0	20	0
173	No	1	3	spring	5a	A	2	2	0	100	45	20			0	20	0
174	No	1	3	spring	5a	A	2	2	0	100	45	40			1	40	1
175	No	1	3	spring	5a	A	2	2	0	100	45	20			0	20	0
176	No	1	3	spring	5a	A	2	2	0	100	45	40			1	40	1
177	No	1	3	spring	5a	A	2	2	0	100	45	40			1	40	1
150	No	1	3	spring	5a	A	2	3	0	100	45	40			1	320	1
151	No	1	3	spring	5a	A	2	3	0	100	45	10	0.42	1	0	40	1
152	No	1	3	spring	5a	A	2	3	0	100	45	<10			0	40	1
153	No	1	3	spring	5a	A	2	3	0	100	45	10	0.329	1	0	40	1
154	No	1	3	spring	5a	A	2	3	0	100	45	<10	0.253	1	0	<10	0
155	No	1	3	spring	5a	A	2	3	0	100	45	<10			0	40	1
156	No	1	3	spring	5a	A	2	3	0	100	45	<10	0.146	1	0	20	0
157	No	1	3	spring	5a	A	2	3	0	100	45	<10			0	20	0
158	No	1	3	spring	5a	A	2	3	0	100	45	80	0.834	0	1	320	1
159	No	1	3	spring	5a	A	2	3	0	100	45	<10	0.193	1	0	40	1
160	No	1	3	spring	5a	A	2	3	0	100	45	<10			0	40	1
161	No	1	3	spring	5a	A	2	3	0	100	45	<10	0.243	1	0	40	1
162	No	1	3	spring	5a	A	2	3	0	100	45	<10			0	<10	0
163	No	1	3	spring	5a	A	2	3	0	100	45	20			0	80	1
164	No	1	3	spring	5a	A	2	3	0	100	45	10			0	40	1
165	No	1	3	spring	5a	A	2	3	0	100	45	<10	0.591	1	0	20	0
166	No	1	3	spring	5a	A	2	3	0	100	45	80			1	320	1
167	No	1	3	spring	5a	A	2	3	0	100	45	<10	0.367	1	0	40	1
168	No	1	3	spring	5a	A	2	3	0	100	45	<10	0.493	1	0	<10	0
169	No	1	3	spring	5a	A	2	3	0	100	45	20	0.787	0	0	80	1
170	No	1	3	spring	5a	A	2	3	0	100	45	<10			0	20	0
171	No	1	3	spring	5a	A	2	3	0	100	45	20			0	80	1
172	No	1	3	spring	5a	A	2	3	0	100	45	<10	0.419	1	0	20	0
173	No	1	3	spring	5a	A	2	3	0	100	45	<10			0	20	0
174	No	1	3	spring	5a	A	2	3	0	100	45	<10			0	40	1
175	No	1	3	spring	5a	A	2	3	0	100	45	<10	0.335	1	0	20	0
176	No	1	3	spring	5a	A	2	3	0	100	45	<10	0.5	1	0	40	1
177	No	1	3	spring	5a	A	2	3	0	100	45	<10			0	40	1
150	No	1	4	spring	5a	A	2	4	0	100	45	40			1	320	1
151	No	1	4	spring	5a	A	2	4	0	100	45	10			0	40	1
152	No	1	4	spring	5a	A	2	4	0	100	45	<10			0	40	1
153	No	1	4	spring	5a	A	2	4	0	100	45	10			0	40	1
154	No	1	4	spring	5a	A	2	4	0	100	45	<10			0	<10	0
155	No	1	4	spring	5a	A	2	4	0	100	45	<10			0	40	1
156	No	1	4	spring	5a	A	2	4	0	100	45	<10			0	20	0
157	No	1	4	spring	5a	A	2	4	0	100	45	<10			0	20	0
158	No	1	4	spring	5a	A	2	4	0	100	45	80			1	320	1
159	No	1	4	spring	5a	A	2	4	0	100	45	<10			0	40	1
160	No	1	4	spring	5a	A	2	4	0	100	45	<10			0	40	1
161	No	1	4	spring	5a	A	2	4	0	100	45	<10			0	40	1
162	No	1	4	spring	5a	A	2	4	0	100	45	<10			0	<10	0
163	No	1	4	spring	5a	A	2	4	0	100	45	20			0	80	1
164	No	1	4	spring	5a	A	2	4	0	100	45	10			0	40	1
165	No	1	4	spring	5a	A	2	4	0	100	45	<10			0	20	0
166	No	1	4	spring	5a	A	2	4	0	100	45	80			1	320	1
167	No	1	4	spring	5a	A	2	4	0	100	45	<10			0	40	1
168	No	1	4	spring	5a	A	2	4	0	100	45	<10			0	<10	0
169	No	1	4	spring	5a	A	2	4	0	100	45	20			0	80	1
170	No	1	4	spring	5a	A	2	4	0	100	45	<10			0	20	0
171	No	1	4	spring	5a	A	2	4	0	100	45	20			0	80	1
172	No	1	4	spring	5a	A	2	4	0	100	45	<10			0	20	0
173	No	1	4	spring	5a	A	2	4	0	100	45	<10			0	20	0
174	No	1	4	spring	5a	A	2	4	0	100	45	<10			0	40	1
175	No	1	4	spring	5a	A	2	4	0	100	45	<10			0	20	0
176	No	1	4	spring	5a	A	2	4	0	100	45	<10			0	40	1
177	No	1	4	spring	5a	A	2	4	0	100	45	<10			0	40	1
150	No	1	4	spring	5a	A	2	5	0	100	45	40			1	320	1
151	No	1	4	spring	5a	A	2	5	0	100	45	10			0	40	1
152	No	1	4	spring	5a	A	2	5	0	100	45	<10			0	40	1
153	No	1	4	spring	5a	A	2	5	0	100	45	10			0	40	1
154	No	1	4	spring	5a	A	2	5	0	100	45	<10			0	<10	0
155	No	1	4	spring	5a	A	2	5	1	12848.4	36.46	<10			0	40	1
156	No	1	4	spring	5a	A	2	5	0	100	45	<10			0	20	0
157	No	1	4	spring	5a	A	2	5	0	100	45	<10			0	20	0
158	No	1	4	spring	5a	A	2	5	0	100	45	80			1	320	1
159	No	1	4	spring	5a	A	2	5	0	100	45	<10			0	40	1
160	No	1	4	spring	5a	A	2	5	0	100	45	<10			0	40	1
161	No	1	4	spring	5a	A	2	5	0	100	45	<10			0	40	1
162	No	1	4	spring	5a	A	2	5	0	100	45	<10			0	<10	0
163	No	1	4	spring	5a	A	2	5	0	100	45	20			0	80	1
164	No	1	4	spring	5a	A	2	5	0	100	45	10			0	40	1
165	No	1	4	spring	5a	A	2	5	0	100	45	<10			0	20	0
166	No	1	4	spring	5a	A	2	5	0	100	45	80			1	320	1
167	No	1	4	spring	5a	A	2	5	0	100	45	<10			0	40	1
168	No	1	4	spring	5a	A	2	5	0	100	45	<10			0	<10	0
169	No	1	4	spring	5a	A	2	5	0	100	45	20			0	80	1
170	No	1	4	spring	5a	A	2	5	0	100	45	<10			0	20	0
171	No	1	4	spring	5a	A	2	5	0	100	45	20			0	80	1
172	No	1	4	spring	5a	A	2	5	0	100	45	<10			0	20	0
173	No	1	4	spring	5a	A	2	5	0	100	45	<10			0	20	0
174	No	1	4	spring	5a	A	2	5	0	100	45	<10			0	40	1
175	No	1	4	spring	5a	A	2	5	0	100	45	<10			0	20	0
176	No	1	4	spring	5a	A	2	5	0	100	45	<10			0	40	1
177	No	1	4	spring	5a	A	2	5	0	100	45	<10			0	40	1
150	No	1	4	spring	5a	A	2	6	0	100	45	20			0	320	1
151	No	1	4	spring	5a	A	2	6	0	100	45	10	0.829	0	0	40	1
152	No	1	4	spring	5a	A	2	6	0	100	45	10			0	40	1
153	No	1	4	spring	5a	A	2	6	0	100	45	10	0.586	1	0	40	1
154	No	1	4	spring	5a	A	2	6	0	100	45	<10	0.476	1	0	<10	0
155	No	1	4	spring	5a	A	2	6	0	100	45	<10			0	40	1
156	No	1	4	spring	5a	A	2	6	0	100	45	<10	0.33	1	0	20	0
157	No	1	4	spring	5a	A	2	6	0	100	45	<10			0	20	0
158	No	1	4	spring	5a	A	2	6	0	100	45	20	0.925	0	0	320	1
159	No	1	4	spring	5a	A	2	6	0	100	45	<10	0.657	0	0	40	1
160	No	1	4	spring	5a	A	2	6	1	33841.9	35.4401	<10			0	40	1
161	No	1	4	spring	5a	A	2	6	0	100	45	<10	0.621	0	0	40	1
162	No	1	4	spring	5a	A	2	6	0	100	45	<10			0	<10	0
163	No	1	4	spring	5a	A	2	6	0	100	45	<10			0	80	1
164	No	1	4	spring	5a	A	2	6	0	100	45	<10			0	40	1
165	No	1	4	spring	5a	A	2	6	0	100	45	<10	0.875	0	0	20	0
166	No	1	4	spring	5a	A	2	6	0	100	45	20			0	320	1
167	No	1	4	spring	5a	A	2	6	0	100	45	<10	0.673	0	0	40	1
168	No	1	4	spring	5a	A	2	6	0	100	45	<10	0.777	0	0	<10	0
169	No	1	4	spring	5a	A	2	6	0	100	45	<10	0.935	0	0	80	1
170	No	1	4	spring	5a	A	2	6	0	100	45	<10			0	20	0
171	No	1	4	spring	5a	A	2	6	0	100	45	<10			0	80	1
172	No	1	4	spring	5a	A	2	6	0	100	45	<10	0.62	0	0	20	0
173	No	1	4	spring	5a	A	2	6	0	100	45	<10			0	20	0
174	No	1	4	spring	5a	A	2	6	0	100	45	<10			0	40	1
175	No	1	4	spring	5a	A	2	6	0	100	45	<10	0.582	1	0	20	0
176	No	1	4	spring	5a	A	2	6	0	100	45	<10	0.863	0	0	40	1
177	No	1	4	spring	5a	A	2	6	0	100	45	<10			0	40	1
462	No	1	3	spring	5b	B	37	0	0	100	45	80			1	80	1	6	0	45
463	No	1	3	spring	5b	B	37	0	0	100	45	20	0.108	1	0	20	0	3	2	36.444
464	No	1	3	spring	5b	B	37	0	0	100	45	20			0	20	0	6	0	45
465	No	1	3	spring	5b	B	37	0	0	100	45	40	0.107	1	1	40	1	6	0	45
466	No	1	3	spring	5b	B	37	0	0	100	45	<10	0.439	1	0	<10	0	6	0	45
467	No	1	3	spring	5b	B	37	0	0	100	45	40			1	40	1	6	0	45
468	No	1	3	spring	5b	B	37	0	0	100	45	40	0.103	1	1	40	1	2	1	35.7763
469	No	1	3	spring	5b	B	37	0	0	100	45	<10			0	<10	0	6	0	45
470	No	1	3	spring	5b	B	37	0	0	100	45	<10	0.765	0	0	<10	0	6	0	45
471	No	1	3	spring	5b	B	37	0	0	100	45	<10	0.84	0	0	<10	0	6	0	45
472	No	1	3	spring	5b	B	37	0	0	100	45	<10			0	<10	0		0	45
473	No	1	3	spring	5b	B	37	0	0	100	45	<10			0	<10	0	6	0	45
474	No	1	3	spring	5b	B	37	0	0	100	45	<10	0.263	1	0	<10	0	6	0	45
475	No	1	3	spring	5b	B	37	0	0	100	45	<10			0	<10	0	6	0	45
476	No	1	3	spring	5b	B	37	0	0	100	45	<10	0.873	0	0	<10	0	5	1	37.4109
477	No	1	3	spring	5b	B	37	0	0	100	45	40			1	40	1	6	0	45
478	No	1	3	spring	5b	B	37	0	0	100	45	<10			0	<10	0	6	0	45
479	No	1	3	spring	5b	B	37	0	0	100	45	40	0.309	1	1	40	1	6	0	45
480	No	1	3	spring	5b	B	37	0	0	100	45	20	0.078	1	0	20	0	6	0	45
481	No	1	3	spring	5b	B	37	0	0	100	45	40			1	40	1	6	0	45
482	No	1	3	spring	5b	B	37	0	0	100	45	20			0	20	0	6	0	45
483	No	1	3	spring	5b	B	37	0	0	100	45	10			0	10	0	6	0	45
[truncated: 177 more rows]
